# Supplementary material for: Patterns of differential gene expression in adult rotation-resistant and wild-type western corn rootworm digestive tracts
Source: Evol Appl. 2015 Jul 16;8(7):692–704. doi: 10.1111/eva.12278 (PMC4516421; doi:10.1111/eva.12278)
Supplement: Supplementary file 6 [file eva0008-0692-sd6.xlsx]

## Sheet: Table S2
ID	logCPM	overall3x3	mainGeno	mainTime	Interaction	inWGCNA	module	IA_0	IA_8	IA_36	RR_0	RR_8	RR_36	WT_0	WT_8	WT_36	Length	Flybase_Hit	Flybase_Description
contig00001	6.55267	0.999999	1	0.993551	1	FALSE		6.42676	6.63277	6.56428	6.71835	6.32582	6.61335	6.3991	6.69491	6.54795	2418	FBpp0302807; FBpp0083858	Hrd3-PB; Hrd3-PA
contig00004	5.85699	0.0236865	0.747015	0.127643	0.400198	TRUE	E	5.56292	5.79252	5.58615	6.65289	5.41791	5.76921	6.07245	5.63202	5.80771	3913	FBpp0293078; FBpp0079626; FBpp0079625	Myo31DF-PC; Myo31DF-PB; Myo31DF-PA
contig00006	1.85487	0.00410219	0.277262	0.117191	0.220695	TRUE		2.37818	0.656774	1.2915	1.32177	2.00946	1.23153	2.62945	2.56818	1.21705	619
contig00008	2.08638	0.999999	0.970617	0.871713	1	FALSE		2.05261	1.97894	2.1623	2.28606	2.00781	2.21782	2.03226	1.89909	2.10003	1776	FBpp0074389	CG15040-PA
contig00012	3.89545	0.000224938	0.986701	0.0105252	0.0159288	TRUE	E	3.7602	4.01579	3.85856	4.65348	2.98891	3.90001	4.05156	3.55766	3.72617	1463	FBpp0081773	CG6574-PA
contig00016	5.48883	0.999999	0.934043	0.834115	1	FALSE		5.47375	5.66254	5.37429	5.66316	5.19749	5.29006	5.57002	5.60061	5.49356	924
contig00017	6.16566	0.999999	0.996011	0.947506	1	FALSE		6.1372	6.31552	6.07319	6.33551	5.88128	6.12629	6.22432	6.20508	6.14211	1032
contig00018	5.7118	0.904328	0.991368	0.748364	1	FALSE		5.60502	5.85676	5.61454	6.06857	5.30491	5.58359	5.81818	5.77486	5.65196	1175	FBpp0304144; FBpp0074016	CG9917-PB; CG9917-PA
contig00023	5.20444	0.793008	0.293811	0.924844	1	FALSE		4.98392	5.28565	5.4288	4.96673	5.00431	4.86262	5.37171	5.33165	5.45944	1517
contig00026	5.63672	0.344123	0.960416	0.0275373	1	FALSE		5.93607	5.57226	5.45523	5.88741	5.52076	5.56827	5.97306	5.39321	5.2348	3702
contig00036	4.50277	0.708516	0.386653	0.605568	1	FALSE		4.71679	4.47575	4.87025	4.40318	4.29913	4.50337	4.52896	4.27888	4.33925	2785
contig00038	5.23351	0.149802	0.139597	0.248475	1	TRUE	B	5.16919	4.96082	5.02566	5.91827	5.40287	5.20655	5.26173	4.93138	4.9186	1592
contig00051	4.82053	0.0252801	0.267852	0.00864653	1	TRUE	B	5.05511	4.53464	4.69898	5.19275	4.84046	4.9872	5.16777	4.2041	4.35911	3014	FBpp0099892; FBpp0099890; FBpp0099889; FBpp0099888	sea-PE; sea-PD; sea-PC; sea-PA
contig00053	6.80796	0.999999	0.972855	0.723875	1	FALSE		6.84769	6.87308	6.69153	7.06164	6.71288	6.84358	6.92835	6.71597	6.52964	3261	FBpp0076859	Uev1A-PA
contig00058	6.17801	0.999999	0.99573	0.982155	1	FALSE		6.0854	6.10023	6.2192	6.31081	6.01976	6.1732	6.00815	6.36397	6.27599	4583	FBpp0292316; FBpp0078925	Tango1-PC; Tango1-PA
contig00093	2.67342	2.67085e-36	4.48786e-16	1.47767e-26	0.723515	TRUE	B	3.07799	1.62797	0.598479	4.39574	2.97528	2.25903	3.05016	0.213329	0.056	528	FBpp0071765	CG4269-PA
contig00111	2.88087	0.503561	0.577378	0.979025	0.850148	FALSE		2.66114	2.90856	2.54879	3.32259	2.82163	2.89595	2.69809	2.92107	3.00139	739
contig00120	8.33652	0.887724	0.792227	0.440088	1	FALSE		8.071	8.14541	8.21685	8.23277	8.62067	8.47311	7.99442	8.69252	8.41443	1895	FBpp0292153; FBpp0292152; FBpp0292151; FBpp0088859; FBpp0088860	CG7816-PJ; CG7816-PI; CG7816-PH; CG7816-PC; CG7816-PE
contig00155	6.95971	0.953263	0.992342	0.735905	1	FALSE		6.83359	7.10268	7.03246	7.15386	6.47048	7.23517	7.06839	6.77861	6.8087	1929	FBpp0077726	CG2789-PA
contig00172	6.93568	0.999999	0.855888	0.8769	1	FALSE		7.00631	7.06375	7.09006	6.68409	6.72516	6.95351	6.78399	7.04581	7.00366	3390
contig00179	3.21604	0.947425	0.98126	0.957062	0.928517	FALSE		3.12504	3.3643	3.06457	3.48514	2.79496	3.20029	3.19155	3.31623	3.29517	1527	FBpp0076438	CG7197-PA
contig00190	5.89052	0.999999	0.997666	1	1	FALSE		5.9856	5.85987	5.76118	5.8057	5.92327	5.89527	5.87072	5.90304	5.99464	3012
contig00204	3.17488	0.999999	0.913881	0.970256	1	FALSE		3.20955	3.24771	3.18384	3.15172	3.03166	3.03071	3.27864	3.09065	3.32154	1346
contig00206	6.03541	0.683825	0.831785	0.555235	1	FALSE		5.95432	6.02888	5.81332	6.42786	5.64115	5.80626	6.1909	6.15279	6.14134	950	FBpp0073666	Clic-PA
contig00214	4.33492	0.999999	1	0.821846	1	FALSE		4.34717	4.27116	4.35912	4.5607	4.10689	4.33156	4.34236	4.37966	4.27542	952
contig00224	5.22073	0.961247	0.925948	0.523954	1	FALSE		5.23995	5.11704	5.24485	4.94314	5.43207	5.5524	4.95915	5.08587	5.2969	1862
contig00250	5.69358	0.999999	0.992392	0.999024	1	FALSE		5.59895	5.70181	5.79225	5.79177	5.66863	5.73229	5.68673	5.65397	5.60152	646
contig00271	4.40583	0.999999	0.967432	0.988434	1	FALSE		4.35417	4.381	4.26547	4.50298	4.30937	4.49551	4.4495	4.51046	4.36116	668
contig00278	2.90673	0.999999	0.946187	0.455631	1	FALSE		2.74076	2.63459	3.08739	2.77881	2.95015	2.9978	2.82812	2.97921	3.09876	518
contig00280	3.05575	0.999999	0.961133	0.839882	1	FALSE		3.0707	3.21641	3.07447	3.02575	3.04376	3.0403	3.30571	2.8848	2.76532	825
contig00284	2.57621	0.616038	0.445888	0.717036	1	FALSE		2.19165	2.40083	2.83135	2.78422	2.65459	2.86224	2.51113	2.40977	2.37951	710
contig00285	2.4731	0.108308	0.323309	0.0455666	1	TRUE		3.01977	2.54151	2.62514	3.09996	2.05522	1.96691	2.47637	2.03998	1.82342	634
contig00286	6.18292	0.123244	0.996464	0.00479337	1	TRUE	L	6.43038	6.08894	5.92885	6.61011	5.7846	5.95147	6.62332	5.96275	5.97541	1946
contig00287	3.2375	0.999999	0.93893	0.982708	1	FALSE		3.1994	3.33591	3.19427	3.38196	3.15049	3.38694	3.20962	3.08493	3.16062	1040
contig00290	2.32423	0.905367	0.932034	0.718721	1	FALSE		2.52711	2.16478	2.2569	2.56758	1.99303	2.08838	2.23701	2.48412	2.48338	1918	FBpp0077081	CG3008-PA
contig00292	3.90474	0.999999	0.935216	0.96622	1	FALSE		3.82969	3.98075	3.87881	4.17888	3.84136	3.91426	3.8243	3.88253	3.7679	3166	FBpp0077327	CG3165-PA
contig00294	3.42484	0.999999	0.960416	0.895072	1	FALSE		3.38048	3.51744	3.36925	3.72224	3.30127	3.42765	3.39717	3.28026	3.37414	1917	FBpp0074822	Aut1-PA
contig00299	5.2766	0.301616	0.658425	0.24897	1	FALSE		4.99813	5.69248	5.40826	5.09829	5.17484	5.69182	4.94532	5.07993	5.17224	830	FBpp0110109	Gs1l-PB
contig00306	5.18408	0.897922	0.97311	0.911	0.924911	FALSE		5.118	5.3069	4.86929	5.45089	4.81754	5.31819	5.19576	5.22401	5.23991	751	FBpp0082044	GstD5-PA
contig00332	3.40538	0.752354	0.717406	0.334434	1	FALSE		3.68482	3.34054	3.52279	3.49391	3.44202	3.27659	3.56554	3.12771	3.07853	670
contig00335	1.59435	0.641564	0.780991	0.493718	1	FALSE		1.91057	1.23407	1.23708	1.70263	2.08857	1.50423	1.73962	1.28781	1.36507	754
contig00336	2.79602	0.999999	0.964275	0.906635	1	FALSE		2.88281	2.65386	2.77439	2.73908	2.91637	2.94424	2.76868	2.58457	2.86402	683
contig00348	4.27903	0.999999	0.939805	0.895528	1	FALSE		4.36124	4.18667	4.15412	4.44988	4.35588	4.28267	4.25407	4.17525	4.26398	804
contig00363	3.39915	0.999999	0.975091	0.699022	1	FALSE		3.64445	3.39112	3.27218	3.50598	3.35836	3.40829	3.43848	3.19153	3.33437	526
contig00365	5.08093	0.00100962	0.967151	4.18366e-05	1	TRUE	L	5.3227	5.08497	4.75995	5.64662	4.52291	4.69263	5.55817	4.89819	4.78568	1095	FBpp0079390; FBpp0079389; FBpp0079388	C1GalTA-PA; C1GalTA-PC; C1GalTA-PB
contig00367	3.39365	0.0039838	0.998023	4.03221e-05	1	TRUE	L	3.74049	3.25225	3.14684	3.91102	3.00716	3.08343	3.84044	3.14477	3.00374	617	FBpp0079390; FBpp0079389; FBpp0079388	C1GalTA-PA; C1GalTA-PC; C1GalTA-PB
contig00370	3.88376	0.00945412	0.524693	0.00479619	1	TRUE	E	3.81724	3.7614	2.90876	4.55048	3.4052	3.6631	4.67802	3.57394	3.74669	1096
contig00390	6.79443	0.632925	0.556696	0.593293	1	FALSE		6.85015	6.77206	7.23652	6.86827	6.15499	6.62897	6.69116	6.84455	6.88571	1752	FBpp0078208; FBpp0078207; FBpp0078206	slif-PB; slif-PC; slif-PA
contig00391	6.13132	0.975857	0.864624	0.784003	1	FALSE		6.21356	5.96629	6.56991	6.16889	5.91757	5.96946	6.11786	6.09655	6.04943	763
contig00395	4.45516	0.999999	1	0.869982	1	FALSE		4.43386	4.42788	4.52304	4.60382	4.46709	4.31758	4.55544	4.43209	4.30605	1020
contig00401	1.7224	1.58338e-10	0.359526	1.57708e-11	0.223499	TRUE	H	2.64272	1.44932	0.456189	2.13203	1.62278	1.3903	2.7223	0.819134	-0.256524	1136	FBpp0297096; FBpp0078291; FBpp0078293; FBpp0078292	CG1213-PD; CG1213-PB; CG1213-PC; CG1213-PA
contig00403	4.39391	0.259553	0.889414	0.183111	1	FALSE		4.31375	4.28483	4.24113	4.98062	4.34993	4.11058	4.44612	4.47786	4.131	2034
contig00404	3.46184	0.0260809	0.987753	0.0367213	0.493841	TRUE	E	3.36566	3.43423	3.36648	4.16592	3.2358	3.0352	3.6285	3.46089	3.11909	1634
contig00407	2.96507	0.999999	0.882668	0.538459	1	FALSE		2.97679	2.89151	2.84286	3.34795	3.06945	2.83553	3.02851	2.84957	2.74168	578
contig00408	1.18784	0.999999	0.879944	0.999024	1	FALSE		1.20196	1.02356	1.15221	1.13112	1.13059	1.02071	1.23413	1.45223	1.30174	779
contig00413	4.94468	0.384429	0.672093	0.368653	1	FALSE		4.72446	5.20425	5.03242	4.85126	4.70783	4.7048	4.62693	5.31574	5.15283	668
contig00415	6.42466	0.625416	0.881746	0.81383	0.854591	FALSE		6.53456	6.61638	6.38418	6.40529	6.00569	6.36152	6.24908	6.93343	6.11464	2303	FBpp0292879; FBpp0079402; FBpp0079401; FBpp0079400	Eaat1-PD; Eaat1-PC; Eaat1-PA; Eaat1-PB
contig00417	3.49302	0.150272	0.309993	0.685984	0.723493	TRUE	G	3.26214	3.26947	3.24295	3.98377	3.22083	3.36588	3.53324	3.65785	3.69277	1885	FBpp0081541	JHDM2-PA
contig00425	2.08434	0.999999	0.987052	0.73406	1	FALSE		2.21661	1.99084	2.09892	2.4035	1.89652	2.05152	2.03714	2.02832	1.96766	2000
contig00434	2.61757	0.339336	0.0998388	0.720037	1	FALSE		2.70474	2.64075	3.03235	2.20321	2.34282	2.2727	2.73728	2.52069	2.89194	767
contig00443	1.25632	0.942152	0.501187	0.600852	1	FALSE		0.726043	1.26862	0.965559	1.36022	1.49464	1.38049	1.14169	1.46529	1.3384	518
contig00447	4.44052	0.999999	0.932723	0.633073	1	FALSE		4.46253	4.34868	4.34366	4.63391	4.38154	4.54808	4.57646	4.30465	4.31997	1371
contig00464	3.09049	0.999999	0.99931	0.911269	1	FALSE		3.01621	3.11707	3.04023	3.3531	2.92995	3.00928	3.11459	3.02576	3.16332	841
contig00470	5.33072	0.770551	0.961753	0.60864	1	FALSE		4.92967	5.60696	5.37077	5.41985	5.12449	5.1941	5.14958	5.61984	5.41454	1356
contig00488	4.6352	0.999999	0.908066	0.85935	1	FALSE		4.61778	4.593	4.67271	4.53093	4.65325	4.44142	4.53243	4.89761	4.73011	1032	FBpp0075794	viaf-PA
contig00492	2.37328	0.00935804	0.2601	0.779275	0.1304	TRUE	E	1.78204	2.38688	2.11469	3.19909	2.26148	2.22793	2.36272	2.21003	2.35459	2345
contig00498	3.8454	0.506861	0.909469	0.483456	0.78684	FALSE		3.68029	3.81009	3.81832	4.12514	3.20763	3.96634	3.99179	3.90261	3.92733	1171	FBpp0289427; FBpp0075449	bmm-PB; bmm-PA
contig00501	3.20831	0.999999	0.999765	0.532307	1	FALSE		3.26726	3.3125	2.96426	3.30334	3.32752	2.96733	3.35597	3.10748	3.203	1581
contig00505	0.119187	0.697981	0.980275	0.145232	1	FALSE		-0.608023	0.338073	0.337515	-0.305376	0.393203	0.461756	-0.0440409	0.136973	0.0565355	501
contig00509	5.17845	0.119082	0.764435	0.0133073	1	TRUE	A	4.75871	5.07717	5.16187	4.81309	5.49035	5.56366	4.70066	5.2228	5.51233	2092	FBpp0082070	Cyp9f2-PA
contig00515	3.87698	0.999999	0.516441	0.999789	1	FALSE		3.79797	3.7052	3.73552	3.8024	3.86393	3.80934	4.01908	4.01331	4.09381	1166
contig00516	4.8196	0.999999	0.864117	0.856996	1	FALSE		4.93514	4.86484	4.97882	4.9993	4.69848	4.69494	4.7678	4.65712	4.73132	1883
contig00559	10.1392	0.21523	0.707507	0.353173	0.729249	FALSE		9.79129	10.0438	9.71209	9.27412	10.4831	10.4651	10.2079	9.93923	10.7653	508
contig00560	12.5631	0.015581	0.377001	0.222277	0.32121	TRUE	J	12.106	12.4155	12.0135	11.8704	13.0296	12.9248	12.5572	12.2394	13.2459	3404
contig00561	12.2175	0.0533455	0.627307	0.213553	0.397293	TRUE	J	11.8446	12.1486	11.7916	11.345	12.6243	12.5282	12.2792	11.9952	12.8188	1648
contig00562	11.7484	0.00268218	0.388676	0.0232945	0.439055	TRUE	J	11.1077	11.4668	11.3594	10.9447	12.2891	12.4232	11.5095	11.2113	12.4373	1571
contig00578	6.132	0.999999	1	0.473464	1	FALSE		6.19223	6.12449	6.06994	6.42603	5.85679	6.0448	6.31791	6.15287	5.91174	4581	FBpp0071049	Ykt6-PA
contig00583	5.01547	0.0764447	0.187897	0.872487	0.382081	TRUE		4.65764	4.97583	4.63916	5.39977	4.54034	5.08362	5.14434	5.21067	5.23466	2330
contig00584	3.45617	0.254737	0.320774	0.277052	1	FALSE		3.65339	3.56278	3.51019	3.59313	2.72168	3.25079	3.5479	3.35679	3.6882	1197
contig00585	4.25294	0.00329458	0.0149495	0.779331	0.21998	TRUE		3.93834	4.07502	3.60174	4.65713	3.83696	4.51735	4.3138	4.43007	4.54731	817
contig00686	4.63177	1.37768e-11	0.00130002	7.80337e-08	0.454814	TRUE	L	3.72709	4.04777	4.70169	3.9779	4.67493	4.71215	3.92232	5.43874	5.37131	4184
contig00745	6.00566	0.999999	0.975541	0.980452	1	FALSE		6.03137	6.08274	6.03089	6.08574	5.75443	5.95472	6.02619	6.03845	6.01966	1084	FBpp0306661; FBpp0289797	Arpc3A-PE; Arpc3A-PC
contig00748	4.59991	0.999999	0.969359	0.95291	1	FALSE		4.65224	4.6059	4.63452	4.65045	4.57768	4.67637	4.64126	4.44532	4.4988	1564	FBpp0291742; FBpp0081822; FBpp0081823	RpL3-PG; RpL3-PA; RpL3-PD
contig00753	3.79985	0.38608	0.972624	0.770794	0.465014	FALSE		3.57787	4.02973	3.55231	4.28902	3.4996	3.75095	3.7924	3.78596	3.73645	1235	FBpp0075680	Hip1-PA
contig00754	2.48059	0.481793	0.548806	0.505308	1	FALSE		2.75774	3.23024	2.10534	2.16566	2.02801	2.16082	2.70355	2.57681	2.09895	1233
contig00847	4.53709	0.000839452	0.905762	5.94663e-05	0.796764	TRUE	B	3.53791	4.71421	4.83726	4.31836	4.45182	4.7797	4.00587	4.87627	4.79777	1404	FBpp0303510; FBpp0303509; FBpp0303508; FBpp0077523; FBpp0077522	aop-PE; aop-PD; aop-PC; aop-PA; aop-PB
contig00900	3.53933	0.930336	0.954263	0.486319	1	FALSE		3.35417	3.57092	3.6878	3.33396	3.73349	3.72397	3.49658	3.23078	3.63165	1266
contig00904	5.73527	0.999999	0.961753	0.619329	1	FALSE		5.9975	5.64639	5.68388	5.79137	5.69421	5.80055	5.83448	5.55115	5.56094	1949
contig00912	6.50543	0.155182	0.18267	0.902348	0.72732	TRUE	E	6.27829	6.86205	6.40079	7.02258	6.43807	6.68301	6.40468	5.92816	6.21136	8842	FBpp0297935; FBpp0079228; FBpp0303069; FBpp0303067; FBpp0083268	CG7627-PB; CG7627-PA; CG4562-PE; CG4562-PC; CG4562-PA
contig00916	4.79199	0.999999	0.990236	0.832054	1	FALSE		4.87888	4.90111	4.71007	4.9371	4.61729	4.82394	4.85621	4.72551	4.63942	2027	FBpp0305601; FBpp0079567	CG31717-PB; CG31717-PA
contig00918	7.06522	0.287333	0.896867	0.0455666	1	FALSE		6.75837	6.6687	7.26677	6.64464	7.27227	7.57394	6.60946	7.14324	7.29593	2273	FBpp0076938; FBpp0076937	Cbs-PB; Cbs-PA
contig00928	4.10408	0.999999	0.820771	0.554293	1	FALSE		3.87702	3.90897	4.15184	4.18936	4.05725	4.33154	4.03463	4.07736	4.24764	630
contig00938	4.15416	0.000887734	0.00243809	0.180136	1	TRUE		3.40998	3.63051	3.72478	4.48207	3.88487	4.37178	4.35421	3.99128	4.89761	980
contig00945	5.31062	0.744056	0.542296	0.523453	1	FALSE		4.97197	5.22812	5.37298	5.23662	5.0035	5.3892	5.2911	5.57017	5.60167	1226
contig01318	4.43899	0.00768804	0.382803	0.0033862	0.94304	TRUE	M	4.74847	4.54408	4.3234	4.62001	4.51878	4.27803	4.83868	4.07178	3.65083	1158
contig02099	5.08958	0.999999	0.945074	0.928899	1	FALSE		5.28806	5.19644	5.01577	4.95136	5.05225	5.04037	5.13923	5.1068	4.98432	845
contig02395	2.93187	0.00589907	0.25847	0.948273	0.027604	TRUE	G	2.57756	2.93928	2.67013	3.27327	2.45875	2.8081	2.65802	3.32054	3.35466	1323
contig02535	1.45484	0.00115594	0.696406	4.2479e-05	1	TRUE	L	1.83308	1.56429	1.22328	2.07206	1.17201	0.918533	1.98578	1.04091	0.462234	792
contig03431	9.77972	0.525367	0.998023	0.220208	1	FALSE		10.0503	9.38636	9.89132	9.80641	9.72706	9.78538	10.1867	9.62403	9.34818	3039
contig03463	2.83121	0.999999	0.979148	0.878399	1	FALSE		2.71972	2.79258	2.7035	2.66244	2.7451	3.1319	3.06683	2.62637	2.93992	663
contig03755	6.33638	0.445614	0.328062	0.554931	1	FALSE		6.34727	6.76027	5.99508	5.92737	6.19038	5.94264	6.73558	6.45502	6.39169	2411
contig04895	0.64414	0.311587	0.148779	0.996333	1	FALSE		0.494422	0.381178	0.137244	0.933514	1.34191	0.743653	0.450689	0.0552071	0.786503	1859	FBpp0304929; FBpp0304928; FBpp0304926; FBpp0304925; FBpp0304924	sls-PY; sls-PX; sls-PV; sls-PU; sls-PT
contig04993	7.55003	0.116157	0.970504	0.0105158	1	TRUE	L	6.8096	7.66457	7.77407	7.33364	7.51679	7.70106	6.95878	7.98738	7.79476	2714	FBpp0073262	CG1637-PB
contig05406	6.42974	0.999999	0.996507	0.897904	1	FALSE		6.53345	6.41877	6.43899	6.36412	6.62443	6.2623	6.62036	6.24887	6.2979	2831
contig05475	6.17708	0.0120307	0.89591	0.0750716	0.251163	TRUE		5.66159	7.07382	5.78299	6.08498	6.50437	5.99124	6.33657	5.82793	5.66971	3958
contig05593	4.5444	0.999999	0.999765	0.766192	1	FALSE		5.00329	4.64077	3.80983	4.5122	4.56055	4.6013	4.40118	4.59109	4.52835	776
contig05594	6.77591	0.9832	0.988527	0.782203	1	FALSE		7.30908	6.7566	5.79573	6.80777	6.71621	6.83615	6.61351	6.87503	6.87409	3840
contig05680	4.65742	0.999999	1	0.553248	1	FALSE		4.53568	5.12831	4.23213	4.26903	4.78478	4.75576	4.31147	4.68635	4.94137	4310
contig06537	7.49266	0.999999	0.972855	0.922519	1	FALSE		7.5191	7.54043	7.65897	7.71997	7.29598	7.38761	7.39891	7.32254	7.53089	7367
contig06564	7.23816	0.999999	0.994862	0.861814	1	FALSE		7.22265	7.29644	7.35076	7.07814	7.42281	7.13363	7.10421	7.29522	7.20177	699	FBpp0085703	FK506-bp2-PA
contig07630	5.13785	0.0666051	0.36593	0.097153	1	TRUE		5.20369	4.60384	4.78488	5.24722	5.09234	5.28274	5.71321	5.19362	4.80626	4014
contig07634	9.36304	0.999999	0.99968	0.892797	1	FALSE		9.36966	9.37981	9.25088	9.37522	9.46155	9.25675	9.41714	9.44635	9.29313	1344	FBpp0074017	Cyp1-PA
contig07635	7.60399	0.677777	0.987052	0.21467	1	FALSE		7.32577	7.63049	7.62093	7.524	7.87701	7.52729	7.02942	7.76365	7.93066	1013	FBpp0075358	CG7857-PA
contig07636	8.33769	0.617712	0.995453	0.175476	1	FALSE		8.12118	8.32201	8.38591	8.12262	8.71975	8.2548	7.81348	8.46016	8.62875	1269
contig07639	6.09439	0.999999	1	0.456425	1	FALSE		5.95625	6.17732	6.09212	5.80124	6.33588	6.14029	5.93239	6.18168	6.1612	1637
contig07644	5.41724	0.000570445	0.757892	0.000146011	0.955202	TRUE	L	5.05626	5.35825	5.44606	4.81333	5.68111	5.35289	4.73852	5.92317	5.88605	1189	FBpp0087340	CG7686-PA
contig09406	3.60466	0.00073066	0.0512813	0.378974	0.0122656	TRUE	A	4.15329	4.19711	3.21375	3.67598	3.75172	3.31161	2.05156	3.34504	3.76943	1073
contig09408	1.50146	2.4846e-15	0.000144771	2.52753e-07	0.0339761	TRUE	A	0.198776	0.869057	2.45088	0.372545	2.22799	2.796	0.463601	0.238181	0.663401	1440
contig09412	3.25803	0.999999	0.888526	0.795932	1	FALSE		3.27577	3.05157	3.3293	3.1132	3.24379	3.17782	3.14773	3.37364	3.55203	1297	FBpp0084051	CG13625-PA
contig09419	9.5991	0.999999	0.996011	0.98099	1	FALSE		9.58686	9.55305	9.52145	9.60069	9.56898	9.71192	9.54733	9.57263	9.71534	618	FBpp0305348; FBpp0073035; FBpp0089269; FBpp0073034; FBpp0070894	Ubi-p63E-PD; Ubi-p63E-PB; Ubi-p63E-PC; Ubi-p63E-PA; Ubi-p5E-PA
contig09574	4.94556	0.97514	0.95981	0.670845	1	FALSE		4.9106	4.80885	4.95821	4.93232	5.02004	5.09034	5.21886	4.58285	4.9	1601
contig09715	7.79813	0.881806	0.53477	0.919716	1	FALSE		7.72838	7.83978	8.19925	8.1242	7.66661	7.88537	7.63156	7.50118	7.40913	5448
contig10883	2.41087	7.30519e-09	0.87823	6.00908e-11	1	TRUE	A	1.68602	2.6948	2.91348	1.1153	2.7096	2.84188	1.61683	2.68228	2.42628	920	FBpp0082982; FBpp0073384	CG14314-PA; CG1561-PB
contig11085	8.0683	0.55791	0.972624	0.132122	1	FALSE		7.88008	7.98047	8.13725	7.63714	8.35387	8.00142	7.65162	8.37211	8.37142	975	FBpp0297132; FBpp0297131; FBpp0072128	Nap1-PC; Nap1-PB; Nap1-PA
contig16766	3.49228	0.407008	0.590645	0.782144	0.914947	FALSE		3.28294	3.53638	3.15243	4.00475	3.34807	3.54235	3.44396	3.49349	3.45651	1531	FBpp0074792	CG6812-PA
contig16768	1.08521	0.894737	0.75012	0.845381	1	FALSE		0.834189	1.29005	1.27166	1.09301	0.742868	0.84297	0.954203	1.22579	1.38099	831	FBpp0305822; FBpp0290464; FBpp0081466	ird1-PC; ird1-PB; ird1-PA
contig16771	1.31161	0.999999	0.854353	0.503185	1	FALSE		0.931087	1.09989	1.49104	1.0577	1.37599	1.38886	1.35968	1.41096	1.57382	742
contig16773	9.97901	5.37007e-09	0.00181574	1.02662e-05	0.882865	TRUE	A	9.28856	9.73975	10.2506	9.38574	10.4837	11.0384	9.24559	9.45244	9.76916	747	FBpp0290411; FBpp0290410; FBpp0290409	CG8172-PF; CG8172-PE; CG8172-PD
contig16779	0.644269	0.999999	0.938939	0.960943	1	FALSE		0.579933	0.513265	0.491468	0.558845	0.601934	0.753129	0.900636	0.556484	0.786709	584
contig16780	-0.779259	0.999999	0.882207	0.824729	1	FALSE		-0.695269	-0.699898	-0.85686	-0.184341	-1.05473	-0.673671	-0.941914	-0.943071	-1.23791	523
isotig00003	9.73031	0.999999	0.937873	0.981123	1	FALSE		9.80048	9.67908	9.56185	9.79209	9.5143	9.69758	9.73035	9.86006	9.89239	6347	FBpp0306895; FBpp0290585; FBpp0290584; FBpp0290581; FBpp0084020	jar-PM; jar-PK; jar-PJ; jar-PG; jar-PB
isotig00006	5.79899	0.999999	0.923346	0.815492	1	FALSE		5.65631	5.76129	5.78735	5.81062	5.80734	6.08639	5.68197	5.72194	5.83302	5815
isotig00009	5.19443	0.295181	0.441004	0.125318	1	FALSE		4.89715	5.09765	5.35796	5.06873	5.35901	5.6832	4.87394	5.09921	5.12712	5292	FBpp0074389	CG15040-PA
isotig00021	6.02534	0.296378	0.344525	0.556131	1	FALSE		6.1336	6.06866	6.62219	5.79809	6.20956	5.74974	5.40131	6.17455	5.71341	4268	FBpp0087050	CG13151-PA
isotig00025	5.59631	0.999999	0.947932	0.952546	1	FALSE		5.49845	5.67168	5.87813	5.6357	5.54395	5.47775	5.45479	5.57692	5.58206	4219
isotig00033	5.48891	0.999999	0.792604	0.886146	1	FALSE		5.279	5.52195	5.25784	5.56858	5.55822	5.70477	5.31562	5.45349	5.66612	3896
isotig00045	4.93385	0.999999	0.882623	0.903549	1	FALSE		4.95729	5.15534	5.03947	4.8553	4.87283	4.8994	4.71678	4.86604	4.99969	3014
isotig00047	5.05149	0.999999	0.937122	0.668871	1	FALSE		4.7938	5.07931	5.02482	4.96644	4.83615	5.29119	4.99763	5.23388	5.16274	2974	FBpp0070367; FBpp0070366; FBpp0070365	CG3835-PA; CG3835-PC; CG3835-PB
isotig00051	3.4933	0.981294	0.646692	0.876334	1	FALSE		3.32437	3.66486	3.27106	3.67628	3.62719	3.62011	3.26567	3.4079	3.50288	2687
isotig00060	3.65402	0.999999	0.955632	0.979269	1	FALSE		3.54348	3.75937	3.48721	3.76918	3.66771	3.76941	3.49005	3.53543	3.81658	1537
isotig00061	4.67977	0.999999	0.655281	0.958725	1	FALSE		4.50121	4.47547	4.57027	4.79716	4.66377	4.89719	4.66304	4.7676	4.72762	1544
isotig00072	6.33169	0.999999	0.917187	0.97974	1	FALSE		6.33592	6.46105	6.48926	6.31312	6.23154	6.44484	6.26389	6.19451	6.21597	7061	FBpp0073384; FBpp0082982	CG1561-PB; CG14314-PA
isotig00074	6.48395	0.999999	0.945222	0.739091	1	FALSE		6.30982	6.57363	6.80663	6.48929	6.33843	6.62615	6.30307	6.41831	6.41004	7052	FBpp0082982	CG14314-PA
isotig00081	5.09956	0.999999	0.99968	0.876587	1	FALSE		5.09923	5.18236	5.05628	5.23218	4.96889	5.11647	5.21802	5.05195	4.9404	6662	FBpp0073392; FBpp0289957	CG11727-PA; CG11727-PD
isotig00082	6.15925	0.999999	0.875629	0.956862	1	FALSE		6.3106	6.18748	6.26034	5.98216	6.2279	6.33595	6.05308	5.95118	6.0688	6556	FBpp0073392; FBpp0289957	CG11727-PA; CG11727-PD
isotig00091	6.67883	0.915429	0.842024	0.790224	1	FALSE		6.40796	6.71715	7.07336	6.72806	6.15659	6.55964	6.86341	6.69328	6.72348	5918
isotig00100	6.15045	0.0046056	1	4.52959e-05	1	TRUE	A	5.52398	6.22562	6.5868	5.53803	6.32019	6.43571	5.60005	6.3442	6.31714	4860
isotig00102	4.98493	0.999999	0.947932	0.996152	1	FALSE		4.79028	5.0578	4.84537	5.12933	4.9239	5.05516	5.04986	5.01081	4.96772	4993	FBpp0290496; FBpp0087399; FBpp0290497; FBpp0087400	whd-PC; whd-PA; whd-PD; whd-PB
isotig00129	4.72224	0.999999	0.947993	0.969663	1	FALSE		4.75738	4.61634	4.60504	4.7017	4.7216	4.68922	4.85481	4.74985	4.78683	3491	FBpp0290496; FBpp0087399; FBpp0290497; FBpp0087400	whd-PC; whd-PA; whd-PD; whd-PB
isotig00132	6.68782	0.0174628	0.983241	0.000321777	1	TRUE	A	6.27582	6.75745	7.08506	5.89364	6.89663	6.95236	6.08793	6.90637	6.85862	2978
isotig00134	3.70264	0.0707199	0.0132023	0.554293	1	TRUE	F	3.5908	3.45206	3.6421	3.57847	3.28418	3.4122	4.04855	3.7828	4.25351	2653	FBpp0307590; FBpp0082691	CG10407-PB; CG10407-PA
isotig00139	4.07252	0.999999	0.879484	0.996152	1	FALSE		4.08982	4.17795	4.22902	3.9775	4.00611	3.95822	4.13372	3.96711	4.08762	754	FBpp0085544	maf-S-PA
isotig00143	7.36859	0.344123	0.470214	0.293111	1	FALSE		7.5397	7.38085	7.06309	7.66065	6.94626	6.72376	7.49856	7.7097	7.48654	8892	FBpp0077554; FBpp0077553	CG17646-PA; CG17646-PB
isotig00151	6.14777	0.999999	0.980817	0.977615	1	FALSE		6.14645	6.3069	6.17499	6.20271	5.90043	6.16193	6.21461	6.05833	6.12877	3845
isotig00182	4.6734	0.935631	0.516711	0.850682	1	FALSE		4.47738	4.58372	4.83028	4.71477	5.07741	4.79025	4.4503	4.51486	4.49435	1943	FBpp0304346; FBpp0304345; FBpp0080993	CG9259-PC; CG9259-PB; CG9259-PA
isotig00194	7.10229	0.999999	0.90873	0.877919	1	FALSE		6.8739	7.23278	7.34904	7.05789	6.78996	7.00049	6.98421	7.42026	7.0885	9453	FBpp0304025; FBpp0079489	CG5853-PB; CG5853-PA
isotig00206	6.92986	0.999999	0.966749	0.635636	1	FALSE		6.8579	6.92078	6.93129	6.56118	7.02842	6.93889	6.82395	7.26448	6.94774	4650
isotig00213	6.20325	0.929341	0.703419	0.645648	1	FALSE		6.12837	6.26214	6.47317	5.85179	5.97778	6.19659	6.10845	6.51739	6.18811	3615
isotig00241	5.48112	0.999999	0.996011	0.527593	1	FALSE		5.30783	5.64197	5.50989	5.4031	5.36656	5.52259	5.18057	5.66925	5.65078	5716
isotig00243	6.52623	0.999999	0.964954	0.999024	1	FALSE		6.59143	6.30034	6.64304	6.42274	6.75275	6.62904	6.53741	6.44405	6.35383	4219
isotig00251	5.19014	0.999999	1	0.331393	1	FALSE		5.05146	5.25426	5.21488	4.97275	5.33879	5.29973	4.91255	5.28046	5.31864	3983
isotig00263	5.69064	0.999999	0.991619	0.659712	1	FALSE		5.61933	5.69134	5.77465	5.38232	5.78465	5.73914	5.6127	5.86124	5.69991	3421
isotig00280	6.96516	0.618422	0.198814	0.933845	1	FALSE		6.57679	6.88087	6.67241	7.1548	7.50805	7.10464	6.948	6.71073	6.89254	2857
isotig00331	7.61985	0.999999	0.984984	0.331018	1	FALSE		7.72663	7.57005	7.35729	7.93405	7.56969	7.5199	7.88682	7.46452	7.43525	4511	FBpp0076164	PGRP-LA-PE
isotig00336	8.60882	0.138313	0.381811	0.259595	0.888335	TRUE	A	8.47948	8.67617	8.21208	9.05886	8.04256	8.07229	8.89555	8.98646	8.64919	3647	FBpp0302731; FBpp0070190	CG11378-PB; CG11378-PA
isotig00345	5.77963	0.999999	0.996798	0.899472	1	FALSE		5.86303	5.81759	5.72096	5.83583	5.79806	5.7436	5.846	5.75205	5.6237	2666
isotig00369	5.53287	0.923958	0.674691	0.81065	1	FALSE		5.62339	5.39499	5.23742	5.71945	5.25203	5.32558	5.57517	5.77253	5.76431	6031
isotig00370	5.98711	0.906641	0.61447	0.752852	1	FALSE		6.01067	5.81516	5.61108	6.23068	5.81891	5.75228	6.0597	6.24394	6.1952	5875
isotig00384	4.7318	0.653165	0.484649	0.962076	1	FALSE		4.68408	4.73793	4.58682	4.88756	4.46957	4.37127	4.71602	4.97479	5.02497	4069
isotig00389	4.84364	0.51386	0.518097	0.991922	0.843174	FALSE		4.76328	4.79545	4.75136	5.00404	4.67459	4.42956	4.76431	5.06302	5.20149	3840
isotig00396	5.07071	0.694859	0.549502	0.895478	1	FALSE		5.07193	4.98289	4.95743	5.29302	4.69313	4.71903	5.0791	5.31212	5.36477	3555
isotig00400	3.92334	0.319098	0.270458	0.955849	0.874897	FALSE		4.03432	3.76654	3.86326	3.99486	3.67477	3.46963	3.85669	4.23615	4.24141	2711
isotig00404	4.1769	0.82119	0.7947	0.776956	1	FALSE		4.0655	3.99117	4.10238	4.51954	3.92252	4.02669	4.22052	4.32569	4.3107	1964
isotig00406	2.99059	0.0774609	0.468808	0.223691	0.615987	TRUE	A	2.99097	2.78036	2.73946	3.46144	2.58218	2.62532	3.09094	3.28553	3.09602	1835
isotig00409	1.72466	0.999999	0.690618	0.823867	1	FALSE		1.85966	1.66706	1.76089	1.67179	1.70464	1.18979	1.86527	1.87828	1.81298	1676
isotig00414	1.86436	0.86896	0.553434	0.921249	1	FALSE		1.64709	1.84496	1.73865	2.04867	1.55605	1.6554	2.05758	1.9133	2.18406	1411
isotig00424	5.42001	0.999999	0.99968	0.983945	1	FALSE		5.36749	5.44219	5.39812	5.54667	5.42933	5.35913	5.4706	5.35422	5.40118	8194	FBpp0077144	CG15440-PA
isotig00428	4.93408	0.0480505	0.200893	0.125953	1	TRUE	E	4.749	5.03016	4.39034	5.5093	5.20949	4.76043	5.03739	4.64769	4.75299	6662	FBpp0077144	CG15440-PA
isotig00429	4.84074	0.999999	0.95981	0.621426	1	FALSE		4.85482	4.79779	4.79711	5.17894	4.69247	4.85259	4.88592	4.78133	4.65934	5856
isotig00431	4.89049	0.952691	0.95981	0.760498	1	FALSE		4.78878	4.96679	4.89681	5.27482	4.7024	4.85997	4.9161	4.81413	4.70518	5545	FBpp0077763	CG11377-PA
isotig00436	3.62854	0.644733	0.886877	0.217848	1	FALSE		3.74642	3.47963	3.62973	4.0097	3.48983	3.62214	3.72058	3.56828	3.26352	4486
isotig00443	3.51002	0.999999	0.940617	0.550915	1	FALSE		3.63217	3.49757	3.63337	3.63788	3.35598	3.385	3.66478	3.48465	3.23101	3456
isotig00452	3.83507	0.999999	0.989236	0.960049	1	FALSE		3.94968	3.67278	4.00714	3.92658	3.78397	3.75676	3.5969	3.8895	3.88535	2598
isotig00461	3.18535	0.999999	0.944327	0.991233	1	FALSE		3.11927	3.1173	3.03715	3.33326	3.13213	3.28395	3.2001	3.22097	3.1999	1155
isotig00463	6.12585	0.999999	0.99968	0.913484	1	FALSE		6.0804	6.19276	6.15537	6.33887	5.95406	6.09277	6.20458	6.11154	5.96126	6010	FBpp0079758	CG33129-PE
isotig00471	5.87414	0.999999	0.983465	0.850772	1	FALSE		5.81355	5.97321	5.8515	6.07306	5.86762	5.81666	5.95923	5.82143	5.64982	4701	FBpp0292244; FBpp0292230; FBpp0292239; FBpp0292233; FBpp0292231	Ank2-PU; Ank2-PP; Ank2-PE; Ank2-PT; Ank2-PQ
isotig00495	4.12306	0.00241744	0.183885	0.00139927	1	TRUE	A	3.41915	4.50634	4.17065	4.14838	4.55497	4.24238	3.58745	4.12846	3.97515	2963	FBpp0292244; FBpp0292230; FBpp0292239; FBpp0292233; FBpp0292231	Ank2-PU; Ank2-PP; Ank2-PE; Ank2-PT; Ank2-PQ
isotig00504	5.66608	0.999999	1	0.792106	1	FALSE		5.78725	5.71123	5.50819	5.74219	5.63273	5.6345	5.78322	5.58392	5.58485	2545
isotig00505	3.73154	0.999999	0.810285	0.943788	1	FALSE		3.4787	3.58503	3.92292	3.91154	3.83835	3.80927	3.75972	3.5844	3.61936	2238
isotig00506	4.2667	0.176452	0.325439	0.680174	0.728247	TRUE		4.65717	4.51181	4.13719	4.00965	4.39198	4.2609	4.34639	3.918	3.99073	2230
isotig00517	8.29543	0.999999	0.946939	0.986164	1	FALSE		8.22721	8.30452	8.17895	8.43332	8.47332	8.29761	8.26021	8.20283	8.25249	3459	FBpp0305868; FBpp0290813; FBpp0073959	MSBP-PC; MSBP-PB; MSBP-PA
isotig00521	7.08508	0.999999	0.975091	0.921214	1	FALSE		6.90021	7.18131	7.16677	6.99057	7.2636	7.20759	7.05816	6.96887	6.98357	2947
isotig00532	4.51828	0.664985	0.960416	0.408517	1	FALSE		4.21099	4.684	4.73213	4.55536	4.22017	4.51787	4.38558	4.48405	4.76199	2558
isotig00563	5.10723	0.999999	0.920966	0.985123	1	FALSE		5.11835	5.11927	5.21046	5.13418	5.22208	5.12596	4.94299	5.00254	5.06789	3558	FBpp0303678; FBpp0303677; FBpp0303676; FBpp0079147; FBpp0079146	CG7115-PE; CG7115-PD; CG7115-PC; CG7115-PB; CG7115-PA
isotig00564	6.17451	0.999999	0.987052	0.955717	1	FALSE		6.20785	6.08872	6.36599	6.14342	6.26321	6.12169	6.08304	6.0371	6.22946	3143
isotig00599	3.78786	0.999999	0.995257	0.98447	1	FALSE		3.91569	3.61303	3.76254	3.73945	3.9547	3.7873	3.8236	3.71368	3.75174	731
isotig00600	6.70427	0.999999	1	0.996795	1	FALSE		6.86532	6.55672	6.67267	6.51803	6.88473	6.72205	6.63865	6.7336	6.70485	5846
isotig00601	6.40909	0.999999	0.953813	0.977615	1	FALSE		6.38775	6.40984	6.40427	6.52122	6.55371	6.40242	6.14824	6.39745	6.42273	4957	FBpp0077079	CG11926-PA
isotig00658	4.58816	0.999999	0.980199	0.999198	1	FALSE		4.54957	4.5836	4.47412	4.58854	4.63086	4.69361	4.59639	4.58638	4.58123	1491
isotig00677	7.48168	0.999999	0.962164	0.905061	1	FALSE		7.54837	7.74302	7.42857	7.39325	7.3781	7.47839	7.36989	7.61606	7.32696	3596	FBpp0081453	CG8420-PA
isotig00684	4.86979	0.00302422	0.0106058	0.273484	0.944518	TRUE	D	4.72933	4.68683	4.32561	5.64649	5.0742	4.82258	4.6521	4.72995	4.75377	3425
isotig00704	3.44158	0.280563	0.619754	0.142815	1	FALSE		4.11562	3.18813	3.63705	3.29425	3.17872	3.19426	3.84523	3.03698	3.05425	1803
isotig00710	5.68505	0.999999	0.686464	0.91398	1	FALSE		5.43145	5.66878	5.59801	5.70431	5.96073	5.85861	5.64606	5.49154	5.72949	3909	FBpp0293706; FBpp0293705; FBpp0293704; FBpp0293703; FBpp0293702	trol-PAA; trol-PZ; trol-PY; trol-PX; trol-PW
isotig00720	4.72194	0.938047	0.431136	0.702845	1	FALSE		4.48219	4.73652	4.6274	4.81218	5.00662	4.88243	4.49362	4.65191	4.72198	3334
isotig00735	4.39565	0.999999	0.95336	0.916477	1	FALSE		4.40528	4.48467	4.38618	4.63759	4.27421	4.39298	4.33549	4.35963	4.2452	2250
isotig00776	4.95892	0.999999	0.996507	0.993432	1	FALSE		4.97039	4.95738	4.9028	5.13726	4.91784	4.92224	4.85237	4.96681	4.98573	2127	FBpp0304596; FBpp0080779; FBpp0080778; FBpp0080777	CG10026-PD; CG10026-PC; CG10026-PB; CG10026-PA
isotig00800	5.80324	0.999999	0.932042	0.932034	1	FALSE		5.97694	5.93406	5.7944	5.81964	5.62623	5.76383	5.8044	5.83382	5.63875	3881
isotig00802	5.2601	0.999999	0.943348	0.951173	1	FALSE		5.46772	5.1322	5.38933	5.23426	5.44529	5.15716	5.25798	5.16505	5.02793	3745	FBpp0086078; FBpp0086077	CG14478-PB; CG14478-PA
isotig00819	3.52943	0.111486	0.801119	0.0696336	0.869804	TRUE	A	3.80721	3.52921	3.57672	3.52105	3.66531	3.0384	3.95331	3.21998	3.20264	1821
isotig00823	3.76134	0.999521	0.712078	0.995872	1	FALSE		3.88373	3.86796	3.88908	3.42989	3.77287	3.66874	3.93394	3.5584	3.7724	1648
isotig00826	1.2234	0.955708	0.707457	0.850772	1	FALSE		1.16932	1.06818	1.05538	1.46687	1.12648	0.772388	1.32805	1.35647	1.51659	1290	FBpp0111928	CG15387-PB
isotig00827	2.26285	0.337528	0.920971	0.919216	0.325837	FALSE		2.26449	2.19437	2.51016	2.11421	2.75655	1.92466	2.52331	1.81828	1.97724	1114
isotig00828	6.60852	0.999999	0.978715	0.529658	1	FALSE		6.72911	6.49242	6.28835	6.85856	6.53288	6.5195	6.88055	6.56669	6.50663	8121	FBpp0084848	Ice-PA
isotig00829	6.10141	0.999999	0.99617	0.92642	1	FALSE		6.23034	6.02541	5.9093	6.10869	6.13593	6.15772	6.22161	6.04746	6.04749	6996
isotig00832	4.93605	0.999999	0.996248	0.992985	1	FALSE		5.14808	4.96665	4.73121	4.83635	5.07726	4.92831	4.85215	4.61983	5.17046	3905
isotig00833	5.6382	0.569882	0.979914	0.966962	0.443083	FALSE		4.72157	5.90902	5.90145	5.69843	5.14026	5.75236	6.00708	5.91798	5.17375	3929
isotig00834	6.14459	0.999999	1	0.424736	1	FALSE		6.0458	6.21372	6.17389	5.99644	6.03743	6.39632	5.83949	6.11511	6.39154	3131	FBpp0297096; FBpp0078291; FBpp0078293; FBpp0078292	CG1213-PD; CG1213-PB; CG1213-PC; CG1213-PA
isotig00838	5.53949	0.152107	0.610272	0.0571404	1	TRUE	A	5.29182	5.7085	5.87619	4.91601	5.93277	5.96642	5.02839	5.47187	5.23283	2235	FBpp0086719	Cp1-PC
isotig00851	3.57307	0.158557	0.692955	0.0594816	1	TRUE	A	3.1216	3.75189	3.97629	2.69101	4.12985	4.15722	2.82817	3.63565	2.97852	962	FBpp0086719	Cp1-PC
isotig00854	7.07422	0.999999	0.97715	0.899344	1	FALSE		7.00515	6.98957	6.96665	7.02487	7.2672	7.08898	6.86364	7.16511	7.24641	5328	FBpp0073367	CG1703-PA
isotig00878	6.43275	0.000490717	0.000656096	0.108986	0.2279	TRUE	M	7.07114	6.93921	6.84159	6.38278	6.70599	6.00932	6.76702	4.31667	4.61573	476	FBpp0089127; FBpp0085644	Obp56g-PB; Obp56g-PA
isotig00879	9.57757	0.0123984	0.00606674	0.276412	1	TRUE		9.62317	9.84007	10.0813	9.18978	8.67785	9.30809	9.33326	9.70093	9.94175	3746	FBpp0079090	CG5958-PA
isotig00930	6.46173	0.999999	0.996507	0.621127	1	FALSE		6.22277	6.73323	6.46048	6.29487	6.55055	6.59708	6.30677	6.45147	6.46599	4180
isotig00954	6.04313	0.999999	0.846013	0.769731	1	FALSE		6.00333	6.20253	6.24201	5.86403	6.12487	6.18083	5.84434	5.9796	5.88006	2826
isotig00961	7.40211	0.213045	0.0458791	0.597833	1	FALSE		6.70505	7.37635	7.05559	7.5872	7.91769	7.72734	7.26052	7.27352	7.36374	10290
isotig00965	6.86533	0.826287	0.40772	0.583133	1	FALSE		6.33297	6.80176	6.71178	6.94774	7.26022	7.01158	6.69428	6.88864	6.96005	6688
isotig00990	3.62083	7.77477e-07	2.91677e-06	0.43406	0.0746999	TRUE	F	2.6377	3.78964	2.93037	3.99374	4.19054	4.03111	3.70726	3.19054	3.35555	1477
isotig00995	5.84388	0.999999	0.987052	0.983635	1	FALSE		5.91025	5.67233	5.77465	5.90847	5.88765	5.8479	5.75171	6.04806	5.75853	2948	FBpp0291342; FBpp0291341; FBpp0291340; FBpp0291339; FBpp0291338	Pde8-PM; Pde8-PL; Pde8-PK; Pde8-PJ; Pde8-PI
isotig00997	9.78214	0.000822314	0.377326	0.000223396	1	TRUE	L	9.17615	9.87946	9.94887	9.2162	9.9755	9.48056	9.30578	10.2758	10.261	2279	FBpp0291159; FBpp0291753; FBpp0078303; FBpp0078302; FBpp0078301	Rm62-PH; Rm62-PI; Rm62-PF; Rm62-PE; Rm62-PA
isotig00999	6.8631	0.000139897	2.65504e-05	0.95291	0.791514	TRUE	J	6.17402	6.396	6.44778	5.87838	6.74811	6.53509	7.8586	7.16426	7.40421	1948	FBpp0083813; FBpp0083815	CG10175-PA; CG10175-PC
isotig01000	9.31871	0.0402936	0.180431	0.028465	1	TRUE	A	9.01491	9.37378	9.32553	8.93343	9.95398	9.87335	8.32883	9.17323	9.24624	1895	FBpp0087770	Cyp6a13-PA
isotig01006	2.68623	0.0041768	0.0247059	0.906502	0.29569	TRUE	E	1.72121	2.44011	2.50171	3.69808	2.96846	2.55048	2.7165	2.1832	2.50952	1223
isotig01010	3.4563	4.47701e-07	1.19384e-07	0.493187	0.382081	TRUE		1.87229	1.50459	2.48761	4.264	4.50573	4.1538	4.10122	2.25199	2.30847	686
isotig01012	5.12203	0.00137113	0.0142108	0.0177908	1	TRUE	I	4.51025	4.74641	4.92047	4.91676	5.82818	5.54025	4.58239	5.23731	5.25925	2985	FBpp0304144; FBpp0074016	CG9917-PB; CG9917-PA
isotig01023	4.06159	0.835841	0.863703	0.486083	1	FALSE		4.0192	4.00241	3.80122	4.35591	3.85845	4.08679	4.2049	3.95173	4.18398	1741
isotig01027	5.58839	0.999999	0.988527	0.972981	1	FALSE		5.46944	5.56163	5.61642	5.72279	5.5355	5.65658	5.59437	5.50774	5.6141	8896	FBpp0307273; FBpp0085325	Pngl-PC; Pngl-PA
isotig01031	4.50205	0.999999	0.908623	0.76679	1	FALSE		4.28191	4.36125	4.56919	4.442	4.59511	4.51065	4.51216	4.50113	4.70275	5994
isotig01037	3.98993	0.999999	0.984058	0.832305	1	FALSE		3.83167	3.81442	4.14652	3.95666	4.06174	3.98051	3.8997	4.11498	4.06476	4769
isotig01045	4.89841	0.999999	0.97907	0.999789	1	FALSE		4.79879	4.86069	4.89094	5.01116	4.92702	4.92585	4.88746	4.87326	4.90099	3093
isotig01051	3.55699	0.744913	0.749006	0.792106	1	FALSE		3.33416	3.54593	3.38148	3.77241	3.44314	3.75454	3.31264	3.57378	3.79513	2673
isotig01060	3.31291	0.999999	0.688379	0.908134	1	FALSE		2.99972	3.1719	3.31201	3.41914	3.44048	3.38808	3.3379	3.24974	3.43783	1956
isotig01069	5.79151	0.330814	0.280613	0.173201	1	FALSE		6.18056	5.8944	5.83885	5.89743	5.24607	5.42426	6.00767	5.7551	5.65533	2898	FBpp0077153; FBpp0077152	CG17612-PA; CG17612-PB
isotig01086	4.92668	0.219701	0.103103	0.285888	1	FALSE		5.32487	5.37748	4.91797	4.91444	4.65229	4.41417	4.92517	4.91024	4.63193	714	FBpp0079702	CG12299-PA
isotig01087	6.90379	0.999999	0.999765	0.999198	1	FALSE		6.8227	6.9263	6.87008	6.97062	6.84171	6.93065	6.9808	6.89439	6.88867	9476	FBpp0079521	Trp1-PA
isotig01095	5.88226	0.999999	1	0.983495	1	FALSE		5.76273	5.92955	5.91285	5.87396	5.88833	5.91044	5.86629	5.89902	5.8909	7158	FBpp0075591	CG14105-PA
isotig01129	5.08789	0.999999	0.996011	0.999198	1	FALSE		5.01399	5.19902	5.12691	5.08491	5.03334	5.16539	5.17899	5.04651	4.91846	4305
isotig01140	6.41204	0.999999	1	0.789167	1	FALSE		6.45726	6.4298	6.33912	6.64025	6.19121	6.45436	6.4715	6.30844	6.37255	2647
isotig01165	5.75758	0.00453612	0.141957	0.00450448	1	TRUE	L	6.15706	6.03249	5.58314	6.422	5.43391	5.53049	5.86303	5.04137	5.16119	3367
isotig01169	3.93954	0.687791	0.75769	0.246582	1	FALSE		4.17675	4.0712	3.86116	4.306	3.85507	3.70872	3.91616	3.7286	3.69661	2979
isotig01186	3.17697	0.607658	0.344133	0.473252	1	FALSE		2.88333	3.06115	3.31025	3.11291	3.51405	3.56641	2.92187	2.99825	3.04883	1384
isotig01204	5.9842	0.88492	0.938339	0.62848	1	FALSE		5.91164	6.05434	5.80136	6.32064	5.64379	5.7868	6.11435	6.13833	5.96404	9132	FBpp0112426; FBpp0112425; FBpp0112423	rl-PC; rl-PD; rl-PE
isotig01228	7.24256	0.999999	0.969359	0.933801	1	FALSE		7.27433	7.1582	7.15776	7.40397	7.05322	7.10712	7.3032	7.39258	7.28988	5409
isotig01230	4.59558	0.188341	0.576487	0.530428	0.539708	TRUE	G	4.51419	4.68633	4.29937	4.96668	4.14527	4.27647	4.66906	4.86256	4.72303	5122
isotig01237	7.20789	8.76262e-06	0.145568	0.000150848	0.381084	TRUE	L	6.79511	6.47115	7.01249	6.49406	7.50363	8.06837	6.4651	7.30224	7.75187	6571
isotig01257	6.86311	6.99865e-09	0.049398	3.87005e-06	0.0454329	TRUE	L	6.42931	5.75412	6.72153	5.97696	7.1966	7.82491	5.9928	7.01988	7.42837	4867
isotig01263	7.02263	6.85822e-07	0.0882426	7.21021e-05	0.169045	TRUE	L	6.54562	6.14955	6.90273	6.16913	7.49958	7.96329	6.18226	7.20761	7.3514	4853
isotig01296	6.19348	0.999999	0.97715	0.990606	1	FALSE		6.05079	6.2253	6.14766	6.27796	6.0302	6.19547	6.18307	6.25392	6.34798	4513	FBpp0291063; FBpp0291062; FBpp0291061; FBpp0293593	NKAIN-PH; NKAIN-PG; NKAIN-PF; NKAIN-PK
isotig01304	4.04864	0.999999	0.986702	0.972981	1	FALSE		3.97889	4.13238	4.06934	4.17406	3.81256	3.99897	4.12555	4.08807	4.02496	4455	FBpp0291063; FBpp0291062; FBpp0291061; FBpp0293593	NKAIN-PH; NKAIN-PG; NKAIN-PF; NKAIN-PK
isotig01327	6.48278	0.999999	0.992318	0.964752	1	FALSE		6.442	6.35215	6.49764	6.5314	6.4799	6.56386	6.44908	6.45407	6.56261	5015
isotig01348	9.61119	0.999999	0.968308	0.592535	1	FALSE		9.42524	9.82711	9.79782	9.49148	9.55799	9.69714	9.39164	9.63064	9.61615	6420	FBpp0305216	Acsl-PJ
isotig01438	6.58911	0.999999	0.999765	0.979628	1	FALSE		6.45406	6.72469	6.59509	6.64118	6.50503	6.681	6.50265	6.54609	6.62964	1665
isotig01492	6.4011	0.999999	0.619948	0.898144	1	FALSE		6.61295	6.42796	6.64259	6.2752	6.3486	6.03838	6.56381	6.28877	6.30886	1789
isotig01503	5.32776	0.390195	0.50438	0.599952	0.894039	FALSE		5.34205	5.50248	5.34549	5.58918	4.71479	4.96589	5.46996	5.45994	5.35407	5989	FBpp0303668; FBpp0078914	Pez-PB; Pez-PA
isotig01506	5.92233	0.999999	0.566096	0.991233	1	FALSE		5.83703	5.85478	5.8178	5.88096	5.78124	5.74341	6.12818	6.0171	6.17325	3869	FBpp0306571; FBpp0112195; FBpp0084138; FBpp0084137	CG11791-PD; CG11791-PC; CG11791-PA; CG11791-PB
isotig01509	4.14683	0.999999	0.952719	0.893003	1	FALSE		4.12933	4.41489	4.08153	4.12297	4.02458	4.0553	4.32838	4.06645	4.04276	3251
isotig01510	4.4873	0.999999	0.944327	0.726096	1	FALSE		4.4724	4.62755	4.5752	4.64071	4.24279	4.50812	4.6569	4.31548	4.27068	3209
isotig01522	7.92253	0.477302	0.954263	0.616491	0.666231	FALSE		7.87205	8.47545	7.32719	7.98489	7.54218	7.83705	7.91724	8.11417	7.93995	8225
isotig01531	7.98621	0.999999	0.994468	0.464442	1	FALSE		8.01245	7.69768	8.39003	7.95358	7.90152	7.97625	7.96864	7.70791	8.14167	6840
isotig01566	9.18282	0.91991	0.947932	0.869508	1	FALSE		9.38269	9.45603	8.81067	9.15709	8.82588	9.16467	9.03162	9.47764	9.17191	4740	FBpp0291370; FBpp0089307; FBpp0079310	fu12-PC; fu12-PB; fu12-PA
isotig01592	5.7713	0.273663	0.549452	0.431565	1	FALSE		5.54208	5.92514	5.38791	6.34866	5.72953	5.75156	5.79659	5.69436	5.53834	6112	FBpp0303468; FBpp0303467; FBpp0086798	CG6191-PC; CG6191-PB; CG6191-PA
isotig01600	4.11551	0.257996	0.810285	0.137866	1	FALSE		4.11765	4.21748	4.01449	4.60906	3.94012	4.0367	4.26141	3.81635	3.84521	2469	FBpp0303468; FBpp0303467; FBpp0086798	CG6191-PC; CG6191-PB; CG6191-PA
isotig01615	5.20862	0.999999	0.959739	0.994599	1	FALSE		5.36245	5.17518	5.11522	5.05696	5.42053	5.32401	5.1965	5.08622	5.09088	4368
isotig01639	5.60716	0.21133	0.692022	0.0364066	1	FALSE		6.01549	5.37052	5.40346	6.07716	5.0088	4.85256	5.96342	5.6099	5.65696	5228
isotig01647	5.1898	0.000121073	0.0070482	0.0157885	0.500449	TRUE	A	4.92878	5.03887	4.73768	5.70804	4.52653	4.49095	5.80142	5.49948	5.30657	1393	FBpp0304377; FBpp0304376; FBpp0304375; FBpp0076716	ImpL3-PD; ImpL3-PC; ImpL3-PB; ImpL3-PA
isotig01651	3.07078	0.364042	0.253367	0.261894	1	FALSE		3.35406	3.1985	3.27752	3.17935	2.82704	2.84076	3.22651	2.87134	2.70086	1757
isotig01654	4.44624	0.323346	0.87823	0.0568558	1	FALSE		4.71972	3.95615	4.5559	4.49817	4.20052	4.31466	4.72824	4.34824	4.52612	1133
isotig01655	3.84416	0.999999	0.960599	0.988043	1	FALSE		3.90058	3.57618	3.8584	3.63904	4.06181	3.74731	3.84981	3.90792	3.99128	999
isotig01658	8.60481	0.00685877	0.199525	0.00763376	0.895083	TRUE	A	8.88985	8.70123	8.22264	9.0536	7.62236	7.82893	9.0668	8.94094	8.37079	7723	FBpp0112417	Gfat1-PH
isotig01683	4.39079	7.72649e-05	0.017631	0.999789	0.0023924	TRUE	G	3.61839	4.31697	4.29495	4.88006	3.36818	3.82561	4.29355	5.18271	4.75878	954
isotig01685	5.47576	0.93412	0.932536	0.373129	1	FALSE		5.56544	5.68807	5.41707	5.68933	5.26547	5.20462	5.65784	5.41337	5.27768	4086	FBpp0078831	Arpc4-PA
isotig01693	4.31915	0.999999	0.958809	0.773773	1	FALSE		4.47389	4.39613	4.19879	4.55662	4.11616	4.36289	4.22516	4.29711	4.18627	2480	FBpp0071474	CG15653-PA
isotig01712	5.35452	0.139472	0.424932	0.809972	0.344661	TRUE	G	4.7819	5.37787	5.23893	5.6737	5.0145	5.35464	5.24562	5.57913	5.68189	5620
isotig01715	4.29995	0.999999	0.983465	0.868222	1	FALSE		4.02238	4.41992	4.26764	4.47742	4.0868	4.42051	4.16659	4.34058	4.42429	3033
isotig01721	6.90242	0.999999	0.889414	0.482236	1	FALSE		6.71427	6.83186	7.02486	6.62718	6.80239	6.92947	6.71919	7.15317	7.20455	1464	FBpp0085524; FBpp0085523	Spn4-PA; Spn4-PB
isotig01724	2.99376	0.999999	0.757895	0.746503	1	FALSE		2.88845	2.84953	3.00591	2.80141	2.96502	2.97737	2.90997	3.31313	3.16558	411	FBpp0085524; FBpp0085523	Spn4-PA; Spn4-PB
isotig01725	6.63378	0.999999	0.997393	1	1	FALSE		6.63674	6.6716	6.56305	6.69966	6.51399	6.59092	6.55047	6.71954	6.74016	5478
isotig01726	5.87582	0.999999	1	0.96913	1	FALSE		5.87406	5.8427	5.87188	5.8507	5.89624	5.86441	5.72311	5.99434	5.95013	4924
isotig01727	6.87099	0.999999	0.995137	0.984486	1	FALSE		6.84769	6.92138	6.95373	6.85973	6.81302	6.98357	6.77835	6.84901	6.81945	4576	FBpp0292398; FBpp0292397; FBpp0305170; FBpp0073396	prtp-PC; prtp-PB; prtp-PD; prtp-PA
isotig01733	5.20544	0.999999	0.990676	0.927338	1	FALSE		5.22768	5.15546	5.15431	5.34561	5.09505	5.316	5.1233	5.13885	5.27052	2820
isotig01744	4.88301	0.999999	0.95368	0.974649	1	FALSE		4.9935	4.97951	4.86819	4.83465	4.81731	4.7719	4.9319	4.871	4.86476	1827
isotig01751	3.71223	0.999999	0.946187	0.896708	1	FALSE		3.65293	3.60407	3.61972	3.65916	3.81012	3.73567	3.57648	3.7915	3.92692	2999
isotig01755	4.10652	0.00773114	0.707507	0.0113459	0.364337	TRUE		4.71275	3.4282	4.22021	3.81036	4.12594	4.53646	4.25091	2.95392	4.16691	1825
isotig01756	3.48694	0.999999	0.958764	0.98829	1	FALSE		3.45314	3.36531	3.39915	3.42028	3.61086	3.51054	3.48785	3.57897	3.53897	1889
isotig01757	3.6209	0.999999	0.807989	0.635855	1	FALSE		3.77936	3.29285	3.52683	3.64159	3.56293	3.51336	3.7897	3.70111	3.71296	1831
isotig01761	2.862	0.888968	0.944327	0.38912	1	FALSE		3.18972	3.08348	2.45574	3.16405	2.59993	2.94489	3.03615	2.3858	2.63012	765
isotig01762	1.60043	0.0026796	0.218269	0.0747496	0.113022	TRUE		2.02151	0.860693	1.59109	1.21839	2.0155	2.25797	1.56421	0.389798	1.5925	619
isotig01765	12.6521	0.0440112	0.00787163	0.878108	1	TRUE	F	12.7526	12.7836	12.7063	12.5429	12.2113	12.366	12.7656	12.9414	12.6611	4369	FBpp0086747	shot-PH
isotig01772	7.34823	0.999999	0.999765	0.980452	1	FALSE		7.38602	7.40689	7.33782	7.50062	7.2055	7.29992	7.32793	7.37699	7.27231	3785	FBpp0304185; FBpp0074665	RhoGDI-PB; RhoGDI-PA
isotig01777	5.21944	0.591309	0.27436	0.928183	1	FALSE		5.45789	5.1078	5.64069	5.16482	5.26952	5.24508	4.97248	5.03525	4.92898	2800
isotig01779	4.4928	0.437665	0.339293	0.78145	1	FALSE		4.72963	4.28674	4.8987	4.44174	4.52883	4.59279	4.21307	4.34831	4.24301	2670
isotig01784	3.01945	0.0271137	0.606068	0.0337083	0.617831	TRUE	L	2.19307	3.01299	3.11434	2.64396	3.58254	2.95661	3.02683	2.99687	3.25738	1983	FBpp0290717; FBpp0072219	pio-PD; pio-PB
isotig01798	4.62491	0.999999	0.966538	0.984673	1	FALSE		4.56922	4.61267	4.74073	4.76513	4.62572	4.62673	4.55919	4.51628	4.58955	3568
isotig01806	3.87612	0.999999	0.996011	0.811067	1	FALSE		3.76538	3.75972	4.04857	3.88413	3.86262	3.97558	3.94557	3.75653	3.8567	2597
isotig01818	7.67488	0.999999	1	0.908435	1	FALSE		7.77772	7.56916	7.67116	7.71494	7.58909	7.66481	7.81984	7.64788	7.59897	11276	FBpp0082989	14-3-3epsilon-PC
isotig01822	8.13211	0.999999	0.995529	0.881508	1	FALSE		8.26037	8.03601	8.15977	8.14424	8.00838	8.07434	8.31029	8.13111	8.03415	9708	FBpp0082989	14-3-3epsilon-PC
isotig01832	4.1275	0.999999	0.943348	0.992375	1	FALSE		3.99135	4.00879	4.09282	4.16251	4.24825	4.1181	4.25588	4.17882	4.064	3633
isotig01833	3.02766	0.999999	0.977968	0.872905	1	FALSE		2.77212	3.2115	3.02963	2.91547	3.00245	3.02211	3.16725	3.08918	2.99063	2471
isotig01835	5.20665	0.248349	0.967432	0.027315	1	FALSE		5.36022	5.04459	4.94789	5.73674	4.90038	5.12977	5.42699	4.91893	5.16525	6074
isotig01843	10.4798	0.999999	0.99968	0.508891	1	FALSE		10.4496	10.4136	10.4771	10.2373	10.7213	10.4883	10.2712	10.637	10.5552	1294	FBpp0081822	RpL3-PA
isotig01845	7.70511	0.868914	0.943332	0.604952	1	FALSE		7.76216	7.39012	7.93792	7.57011	7.62757	7.53453	7.41806	7.78282	8.14787	638	FBpp0291742	RpL3-PG
isotig01848	6.1151	0.999999	0.892008	0.976832	1	FALSE		6.21096	6.17084	6.04533	6.04287	5.90222	6.01024	6.12071	6.37873	6.10235	3210	FBpp0294065; FBpp0080618	CG10178-PB; CG10178-PA
isotig01849	5.65444	0.999999	0.591296	0.849328	1	FALSE		5.91463	5.65369	5.59904	5.44132	5.41832	5.44167	5.84283	5.89855	5.56906	3129	FBpp0081851	Ugt35b-PA
isotig01853	5.5517	1.6342e-12	9.6303e-10	1.49685e-05	0.0720928	TRUE	A	6.63183	4.25744	5.21575	4.85752	1.74396	3.48324	6.52195	6.50218	5.34479	2063	FBpp0083309	CG4367-PA
isotig01855	5.73131	0.999999	0.971811	0.59882	1	FALSE		5.97783	5.47216	5.53981	5.74833	5.69219	5.62236	5.90696	5.99199	5.51761	1889
isotig01860	6.80774	0.90782	0.710813	0.667563	1	FALSE		6.74693	6.70681	6.6898	6.61048	7.22997	7.0943	6.52266	6.7625	6.75759	4103	FBpp0302634; FBpp0086845	CG33138-PB; CG33138-PA
isotig01862	8.09939	0.999999	0.932042	0.999066	1	FALSE		8.15104	8.22453	8.17444	8.08264	7.83768	8.01178	8.04119	8.16761	8.16582	3646	FBpp0099391; FBpp0304563; FBpp0099390	capt-PB; capt-PC; capt-PA
isotig01866	5.16638	0.414969	0.150282	0.964125	1	FALSE		5.07166	4.89255	4.90722	5.28348	5.06917	4.86342	5.26366	5.36593	5.6028	1843	FBpp0112507	Haspin-PA
isotig01870	4.61975	0.999999	0.979492	0.970142	1	FALSE		4.55458	4.63977	4.6	4.61399	4.72972	4.69038	4.53025	4.55957	4.64845	3729	FBpp0072857	CG1271-PA
isotig01876	3.34506	0.999999	0.997393	0.967402	1	FALSE		3.29848	3.29292	3.39798	3.40226	3.49157	3.22539	3.48708	3.18484	3.2889	2668
isotig01886	2.89653	0.999999	0.807989	0.988184	1	FALSE		2.91312	2.70689	3.03724	2.97322	3.1501	2.91042	2.8687	2.69587	2.74499	1867
isotig01897	0.960383	0.810053	0.829026	0.797921	1	FALSE		0.720662	0.866909	0.804068	1.28644	0.662168	1.31603	0.675125	1.02405	1.11435	696
isotig01903	7.41289	0.999999	0.600945	0.980452	1	FALSE		7.46437	7.49091	7.69329	7.3526	6.9813	7.11232	7.54047	7.53316	7.41549	4301
isotig01918	7.06354	0.999999	0.997393	0.842047	1	FALSE		7.13205	6.94989	6.97867	7.24997	6.92883	7.08412	7.14911	7.03724	7.03148	7384	FBpp0083413; FBpp0083414	Rab11-PA; Rab11-PB
isotig01922	5.68661	0.862822	0.995137	0.193845	1	FALSE		6.04069	5.53548	5.51171	5.9227	5.59809	5.57455	5.75524	5.71061	5.41116	5131
isotig01928	3.9458	0.961784	0.817766	0.980375	1	FALSE		3.86476	3.85475	3.9483	4.32871	3.81965	4.0493	3.74522	4.01136	3.79621	2377
isotig01930	5.05144	0.998882	0.688854	0.991624	1	FALSE		4.88903	5.35981	5.10896	5.1955	5.01035	5.18757	4.94757	4.84787	4.8214	2057	FBpp0292620; FBpp0070274	Mur2B-PB; Mur2B-PA
isotig01935	5.596	0.253929	0.614409	0.800528	0.556375	FALSE		5.33412	5.68261	6.03085	5.90967	5.28632	5.74607	5.39105	5.4867	5.27074	5234	FBpp0307451; FBpp0293786; FBpp0079845	crol-PI; crol-PE; crol-PA
isotig01936	5.02657	0.732923	0.866976	0.741312	1	FALSE		4.92688	5.1185	5.02771	5.45804	4.88077	4.9935	4.97793	5.00762	4.73162	5242	FBpp0081552	P58IPK-PA
isotig01941	4.68239	0.999999	0.980479	0.993887	1	FALSE		4.67817	4.7031	4.76776	4.82258	4.59925	4.68218	4.61997	4.69848	4.55047	3241
isotig01961	3.27006	0.999999	0.976368	0.785832	1	FALSE		3.15579	3.19395	3.25412	3.46515	3.08147	3.34726	3.23474	3.21796	3.4353	1255
isotig01967	8.18683	0.999999	0.992206	0.938692	1	FALSE		8.23322	8.22605	8.25427	8.19551	8.01294	8.19089	8.32277	8.0609	8.15973	3695
isotig01974	6.58808	0.999999	1	0.98001	1	FALSE		6.45308	6.70356	6.66537	6.6315	6.45765	6.60974	6.54888	6.54874	6.65233	3632
isotig01979	4.91579	0.999999	1	0.993551	1	FALSE		4.79165	5.05777	4.87676	4.9609	4.82257	4.98418	4.90832	4.93313	4.88845	1403
isotig01984	5.06803	0.999999	0.943348	0.883481	1	FALSE		5.00363	5.20725	5.21763	5.05407	5.10739	4.99162	5.31257	4.92746	4.69803	9673	FBpp0086675	Arc2-PA
isotig01986	4.84463	0.991014	0.868528	0.977797	1	FALSE		4.76022	5.0719	5.02329	4.79272	4.84969	4.79524	5.03776	4.64921	4.52722	9672	FBpp0086675	Arc2-PA
isotig02025	6.85454	0.873468	0.223484	0.945208	1	FALSE		6.69522	6.62611	6.39679	7.16167	7.14094	7.08222	6.88846	6.71325	6.80226	2509	FBpp0297739	CG11034-PB
isotig02046	7.25198	0.940927	0.407601	0.946892	1	FALSE		7.2131	7.37481	7.1642	7.15495	6.91796	6.89737	7.28696	7.65247	7.44362	8150	FBpp0110088; FBpp0070156	CG13366-PB; CG13366-PA
isotig02065	4.92229	0.999999	0.932042	0.990693	1	FALSE		4.9784	4.9707	5.05224	4.87454	4.99808	4.89405	4.81747	4.79077	4.90486	1738
isotig02083	5.90942	0.979395	0.980534	0.217191	1	FALSE		5.63787	5.88554	5.97806	5.72218	6.05514	6.0363	5.62286	6.09021	6.06019	5879
isotig02086	5.3538	0.999999	0.980005	0.417523	1	FALSE		5.14762	5.35354	5.37358	5.22618	5.46347	5.51398	5.11718	5.43464	5.4945	4211
isotig02101	5.94591	0.999999	0.978715	0.993551	1	FALSE		5.89078	5.92358	5.81511	5.96508	6.0286	5.95725	5.91866	5.97409	6.02787	3881
isotig02111	5.51164	0.999999	0.999765	0.983495	1	FALSE		5.4361	5.4534	5.60517	5.57683	5.43354	5.48297	5.56076	5.50961	5.53523	2941	FBpp0078431	CG1161-PA
isotig02118	3.42096	0.705461	0.761654	0.838686	1	FALSE		3.25261	3.41964	3.39321	3.89241	3.40348	3.33393	3.35871	3.26607	3.35227	1880
isotig02121	4.92912	0.999999	0.801399	0.985181	1	FALSE		4.83434	5.01042	4.79026	5.14693	5.08207	4.93396	4.71398	4.79882	4.99167	2384
isotig02133	-0.573208	0.999999	0.919812	0.786992	1	FALSE		-0.474523	-0.408986	-0.316807	-0.410093	-0.8776	-0.821644	-0.27429	-0.883578	-0.903125	508
isotig02134	8.70273	0.999999	0.991619	0.996255	1	FALSE		8.63223	8.82134	8.5652	8.75818	8.7218	8.79937	8.61631	8.58322	8.79873	6975	FBpp0073605; FBpp0073604; FBpp0073603; FBpp0073602; FBpp0073601	CG1640-PF; CG1640-PA; CG1640-PE; CG1640-PD; CG1640-PC
isotig02149	8.52394	0.999999	0.945222	0.933404	1	FALSE		8.61733	8.53746	8.59484	8.56609	8.3041	8.35439	8.63753	8.53776	8.53025	6986	FBpp0080076	loqs-PB
isotig02152	8.07958	0.999999	0.94616	0.941645	1	FALSE		8.18347	8.12442	8.14873	8.12116	7.88834	7.88686	8.18178	8.06661	8.07983	6833	FBpp0080075	loqs-PA
isotig02158	7.45221	0.999999	0.991619	0.970371	1	FALSE		7.67553	7.13183	7.32748	7.35994	7.6223	7.41514	7.5018	7.54612	7.41505	1853	FBpp0075358	CG7857-PA
isotig02159	6.11552	0.999999	0.847389	0.977615	1	FALSE		6.27423	6.29957	6.17293	6.08707	6.13778	5.79507	6.12937	5.83039	6.22677	1859	FBpp0075358	CG7857-PA
isotig02163	6.91195	0.600053	0.831785	0.136846	1	FALSE		6.3699	6.68668	6.96355	6.60456	7.01019	7.09279	6.47101	7.1608	7.48207	4769
isotig02178	4.03325	0.919145	0.905762	0.952979	1	FALSE		3.8619	4.11024	3.91144	4.31135	3.83549	3.80635	4.05735	4.11557	4.20022	2218
isotig02186	0.744937	0.828998	0.767373	0.752532	1	FALSE		0.280279	0.617795	1.22706	0.487987	0.758776	0.303254	0.815554	0.909218	1.02906	760
isotig02187	8.37383	0.999999	0.798944	0.985123	1	FALSE		8.42621	8.46524	8.51975	8.38269	8.04938	8.15154	8.4389	8.54294	8.31304	4587	FBpp0307033; FBpp0088433	alt-PI; alt-PG
isotig02252	7.66137	0.999999	0.932042	0.554799	1	FALSE		7.52335	7.88672	7.66922	7.43004	7.99668	7.75704	7.44341	7.54425	7.59187	1770
isotig02290	11.4681	2.88573e-06	0.0125785	1.49685e-05	0.96031	TRUE	A	12.0054	11.2994	11.4657	11.6783	10.5524	10.8036	12.0136	11.6337	11.0754	1817
isotig02324	5.28276	0.999999	0.981495	0.723268	1	FALSE		5.27445	5.33028	5.12537	5.5296	5.17377	5.3099	5.39833	5.12267	5.22947	1835
isotig02362	4.95335	0.999999	0.943348	0.975247	1	FALSE		4.78655	4.92743	4.90489	4.98707	4.95144	4.92737	4.93439	5.07954	5.06094	1371
isotig02364	7.91916	0.999999	0.994862	0.775057	1	FALSE		7.73759	7.91994	7.91707	7.81803	7.98022	8.04489	7.76428	7.99443	8.05789	9214	FBpp0292244; FBpp0292230; FBpp0292233; FBpp0292237; FBpp0292241	Ank2-PU; Ank2-PP; Ank2-PT; Ank2-PM; Ank2-PG
isotig02384	4.56025	0.999999	1	0.850578	1	FALSE		4.73442	4.31549	4.63874	4.5017	4.61538	4.49057	4.72842	4.52204	4.44339	2184
isotig02402	5.15765	0.999999	0.99653	0.826475	1	FALSE		4.99822	5.19776	5.2583	5.15141	5.05503	5.16893	5.05011	5.20965	5.30189	5946	FBpp0293876; FBpp0304258; FBpp0085704	Tab2-PB; Tab2-PC; Tab2-PA
isotig02405	4.99278	0.999999	0.941121	0.941856	1	FALSE		4.96052	5.11445	5.10733	4.87518	4.92651	4.92209	4.93689	5.03822	5.03458	4167
isotig02411	4.73947	0.999999	0.472198	0.976174	1	FALSE		4.76489	5.0696	4.95405	4.64587	4.59196	4.60659	4.62022	4.61464	4.70456	3414	FBpp0082519; FBpp0082518; FBpp0082517; FBpp0082516; FBpp0082515	Hsc70-4-PB; Hsc70-4-PD; Hsc70-4-PC; Hsc70-4-PA; Hsc70-4-PF
isotig02415	3.91478	0.0101021	0.00358663	0.5687	1	TRUE	C	3.9563	4.27478	4.54148	3.64118	3.12671	3.65548	4.00046	3.73053	3.8591	1862	FBpp0307449	crol-PG
isotig02417	6.35795	0.000492944	0.000802002	0.385493	0.342328	TRUE	C	6.33465	6.89998	7.07462	5.97074	4.89719	6.16614	6.52743	6.20702	6.18699	1149	FBpp0307449	crol-PG
isotig02418	5.49714	0.999999	0.887099	0.645798	1	FALSE		5.60421	5.54559	5.40692	5.62816	5.16699	5.32239	5.66821	5.47802	5.58153	7468	FBpp0080408	CG5869-PA
isotig02420	5.10766	0.999999	0.877817	0.994752	1	FALSE		5.30127	5.19822	5.01818	4.90398	4.91389	5.11983	5.11822	5.11233	5.23387	4418
isotig02423	3.23646	0.999999	0.443547	0.988077	1	FALSE		3.49303	3.37263	3.23294	2.96469	3.00547	3.03221	3.35013	3.22602	3.36061	2701
isotig02424	6.60557	0.999999	0.916327	0.98277	1	FALSE		6.59953	6.48648	6.35227	6.80222	6.58068	6.71415	6.56798	6.65656	6.64415	2705	FBpp0303085; FBpp0306061; FBpp0082889; FBpp0082888	Sur-8-PC; Sur-8-PD; Sur-8-PB; Sur-8-PA
isotig02426	5.03244	0.00399118	0.0134055	0.192441	1	TRUE	D	4.8628	5.05236	4.7279	5.83119	5.17843	5.02896	4.93357	4.64948	4.59858	2234
isotig02431	5.08077	0.999999	0.985143	0.9426	1	FALSE		5.1182	5.02492	4.92344	5.28352	5.00097	5.04537	5.00955	5.19229	5.09516	4230
isotig02435	6.4332	0.999999	0.969644	0.849565	1	FALSE		6.67462	6.45908	6.40092	6.42942	6.29492	6.4147	6.51604	6.34817	6.32367	1837
isotig02442	4.59482	0.999999	0.976004	0.789924	1	FALSE		4.55776	4.56781	4.6763	4.74276	4.41653	4.75915	4.56598	4.48365	4.54689	759
isotig02443	7.884	0.999999	0.967714	0.979029	1	FALSE		7.8055	7.84246	7.72941	7.90664	8.02375	7.92795	7.74351	7.90052	8.0421	6114
isotig02453	4.0654	0.997024	0.939805	0.809972	1	FALSE		4.02365	4.04908	4.18546	4.44885	3.92032	3.97845	3.97753	3.94612	3.97572	2307	FBpp0306227; FBpp0290403; FBpp0110180	CG7255-PI; CG7255-PE; CG7255-PG
isotig02455	4.69581	0.999999	0.881258	0.875594	1	FALSE		4.73396	4.61528	4.69017	4.93657	4.67548	4.77473	4.64138	4.56785	4.5895	2108	FBpp0306227; FBpp0290403; FBpp0110180	CG7255-PI; CG7255-PE; CG7255-PG
isotig02463	2.9645	0.999999	0.998467	0.993345	1	FALSE		2.93871	2.9734	2.90765	2.95919	3.01579	2.9876	2.93009	2.88165	3.08006	2067
isotig02464	3.31374	0.999999	0.816099	0.881508	1	FALSE		3.15741	3.30851	3.25706	3.1197	3.338	3.2993	3.41307	3.48	3.41366	2028
isotig02471	4.48642	0.999999	0.887634	0.742963	1	FALSE		4.29375	4.4563	4.55111	4.62567	4.55222	4.58726	4.26036	4.36613	4.63074	4804	FBpp0080945; FBpp0080944	CG9328-PA; CG9328-PB
isotig02473	2.25388	0.999999	0.953238	0.72012	1	FALSE		2.11445	2.05265	2.28756	2.5297	2.11951	2.37683	2.19207	2.097	2.43402	2049	FBpp0080945; FBpp0080944	CG9328-PA; CG9328-PB
isotig02475	4.13625	0.999999	0.99495	0.966962	1	FALSE		4.27112	3.97556	4.20777	4.27427	4.1642	4.02859	3.97472	4.10736	4.1866	1825
isotig02477	0.956508	0.999999	0.978935	0.391682	1	FALSE		0.717609	1.17834	0.912924	0.442478	1.21045	0.932402	0.940696	1.13367	0.999771	809
isotig02479	3.76809	0.186165	0.99968	0.0235003	1	TRUE	E	3.88427	3.74573	3.55188	4.21453	3.38469	3.71301	4.06243	3.60261	3.54317	2374	FBpp0293235; FBpp0084188	Nup358-PB; Nup358-PA
isotig02487	9.77478	0.0130232	0.947932	0.00253034	0.808728	TRUE	A	9.53129	9.49791	9.81189	9.30465	9.9294	10.2105	8.81483	10.0125	10.2838	2697
isotig02490	8.12806	0.000111319	0.0144971	0.00128208	0.710926	TRUE	A	7.70587	7.80745	8.00904	8.01437	8.5484	8.91785	6.70794	8.03671	8.42524	1041
isotig02491	5.40811	0.00108272	0.0914807	0.00942769	0.940461	TRUE	A	5.02384	5.6934	5.66756	4.86603	5.71089	6.12865	4.76525	5.31404	4.83823	988
isotig02495	5.9006	0.999999	0.9865	0.979489	1	FALSE		5.862	5.87393	5.78286	6.0316	5.86278	5.89593	5.89579	6.02268	5.85976	2637
isotig02513	4.32845	0.999999	0.588281	0.991233	1	FALSE		4.16353	4.11236	4.34175	4.53424	4.46657	4.43224	4.33329	4.29301	4.22156	3557
isotig02517	4.56264	0.999999	0.561731	0.973717	1	FALSE		4.35281	4.37885	4.49546	4.77244	4.71378	4.63513	4.68444	4.46467	4.49987	2575
isotig02518	4.58272	0.999999	0.925709	0.495615	1	FALSE		4.72466	4.62665	4.62305	4.71301	4.49765	4.50752	4.75105	4.4037	4.33553	2364
isotig02521	3.84734	0.999999	0.882668	0.887757	1	FALSE		3.93497	3.75706	3.78986	3.94025	4.01044	3.8923	3.90665	3.63612	3.71513	2214
isotig02526	1.78521	0.999999	0.941008	0.842094	1	FALSE		1.68357	1.68429	1.98247	1.85812	1.85435	1.88709	1.92098	1.43978	1.67206	1579
isotig02529	6.50534	6.08816e-06	0.929031	5.4437e-07	0.987317	TRUE	L	6.75704	6.38582	6.19092	7.43855	6.06881	5.97106	6.92726	6.16936	5.7982	4048	FBpp0306533; FBpp0289796; FBpp0071430; FBpp0071429	Tango5-PE; Tango5-PD; Tango5-PC; Tango5-PA
isotig02544	5.68535	0.96931	0.368817	0.848843	1	FALSE		5.72643	5.79724	5.62896	5.51276	5.55188	5.25541	5.79957	5.94454	5.83441	3374
isotig02546	5.00215	0.794211	0.88129	0.778471	1	FALSE		5.0643	4.98803	5.16775	4.80436	4.9476	5.30427	5.14845	4.72118	4.76217	3269
isotig02552	4.55952	0.473205	0.778067	0.312163	1	FALSE		4.69442	4.50821	4.75649	4.45336	4.3705	4.85221	4.727	4.17432	4.36007	3115
isotig02553	5.32739	0.867579	0.883019	0.431215	1	FALSE		5.41833	5.40201	5.25595	5.61147	5.04532	4.89744	5.47635	5.3507	5.35926	3108
isotig02562	8.04079	0.0254315	0.0342372	0.905191	0.440943	TRUE	F	7.93557	7.77207	7.75142	8.3062	7.10111	7.28907	7.99123	8.67116	8.71044	3044	FBpp0297290; FBpp0297476; FBpp0072014; FBpp0072013; FBpp0072012	CG17662-PB; CG4019-PE; CG4019-PC; CG4019-PB; CG4019-PD
isotig02572	7.80996	0.999999	0.974994	0.738274	1	FALSE		7.83989	7.98468	7.83977	7.50871	7.73785	8.04461	7.60355	7.78726	7.86529	6545	FBpp0300172; FBpp0303605; FBpp0303604; FBpp0075183	CG4893-PB; CG4893-PD; CG4893-PC; CG4893-PA
isotig02575	5.32213	0.47617	0.12188	0.655461	1	FALSE		5.45596	5.58687	5.69059	5.12665	5.31765	5.40258	4.99874	4.85828	5.26303	5260
isotig02580	5.03174	0.514319	0.954901	0.864127	0.550647	FALSE		4.79232	4.99451	5.18418	4.92456	5.59649	4.79462	5.31949	4.72479	4.6754	3382
isotig02582	2.19766	0.999999	0.973359	0.621426	1	FALSE		1.95667	2.05663	2.37946	2.11625	2.434	2.25062	2.04575	2.09387	2.36884	1515
isotig02583	7.96808	0.00241095	0.491324	0.000683813	1	TRUE	L	7.28409	7.66983	8.11657	7.43947	8.07499	8.12764	7.32381	8.5862	8.44771	4411	FBpp0305898; FBpp0073516; FBpp0073517	Tis11-PC; Tis11-PA; Tis11-PB
isotig02593	8.44913	0.999999	1	0.82209	1	FALSE		8.31118	8.5744	8.37105	8.39499	8.48804	8.47756	8.24649	8.51237	8.62429	10182	FBpp0081736	Irp-1B-PA
isotig02595	7.80893	0.999999	0.807428	0.903549	1	FALSE		7.85018	7.80562	7.78755	7.9372	7.46503	7.51498	7.89515	8.08247	7.83903	8196	FBpp0304835; FBpp0089031; FBpp0089032; FBpp0089035; FBpp0089034	arm-PF; arm-PE; arm-PB; arm-PD; arm-PA
isotig02602	6.20206	0.717236	0.35003	0.789924	1	FALSE		6.4015	6.17814	6.40288	6.03421	6.01473	5.73656	6.37954	6.47049	6.03544	2183
isotig02604	6.58681	0.999999	0.993583	0.999198	1	FALSE		6.56466	6.60978	6.58392	6.71295	6.59662	6.59217	6.51822	6.5751	6.51856	4147	FBpp0290371; FBpp0085869; FBpp0085865	CG5174-PL; CG5174-PB; CG5174-PA
isotig02610	4.09221	0.881764	0.95945	0.291663	1	FALSE		3.72713	4.09753	4.20378	4.09089	4.25621	4.07019	3.83875	4.19239	4.26342	1792
isotig02615	5.83438	0.999999	0.992318	0.976595	1	FALSE		5.84774	5.7601	5.76499	5.97611	5.73631	5.77057	5.8364	5.90119	5.89767	3097
isotig02625	7.12268	0.999999	0.997495	0.977615	1	FALSE		7.16579	7.13619	7.17297	7.25147	7.09071	6.99951	7.12174	7.11099	7.03936	3938	FBpp0074664	Grasp65-PA
isotig02631	1.80476	0.0441233	0.976004	0.231836	0.20781	TRUE	E	1.46444	1.98064	1.69453	2.35587	1.39187	1.76353	2.20953	1.57286	1.41719	652
isotig02633	6.42067	0.500368	0.887099	0.0791399	1	FALSE		6.15942	6.48369	6.52811	6.18871	6.4705	6.88721	5.98835	6.34837	6.53662	2585
isotig02642	4.83063	0.63008	0.808131	0.239706	1	FALSE		4.50553	4.67807	4.85528	4.57295	5.17447	4.92446	4.70466	4.87592	5.05113	2266	FBpp0300430	CG1674-PL
isotig02648	1.80083	0.823934	0.422565	0.717446	1	FALSE		1.40381	1.49226	1.59557	1.89536	1.93927	1.97327	1.52914	2.09423	2.08953	874
isotig02649	0.663887	0.999999	0.581531	0.629667	1	FALSE		0.198147	0.315433	0.564742	0.57687	0.846261	1.01475	0.575843	0.768566	0.926907	772
isotig02651	9.13308	0.999999	0.939805	0.71068	1	FALSE		8.97304	9.24608	8.86377	9.13078	9.30588	9.20839	8.88943	9.21079	9.2897	3546	FBpp0083607; FBpp0083604	sar1-PC; sar1-PA
isotig02659	7.05884	0.999999	0.996988	0.834844	1	FALSE		7.12552	7.34174	6.81858	7.02863	7.12224	6.92876	7.07089	6.98469	7.04913	5823
isotig02675	4.95352	0.999999	0.980005	0.946892	1	FALSE		4.95982	4.9767	5.01671	5.14682	4.80475	4.977	4.83729	4.8793	4.95441	2578
isotig02694	7.15033	0.768724	0.616909	0.345557	1	FALSE		6.80854	7.00336	7.01443	7.06613	7.36298	7.58239	6.76718	7.14296	7.39517	3073
isotig02706	7.41218	0.999999	0.942009	0.881508	1	FALSE		7.41171	7.4368	7.47946	7.65288	7.27218	7.53095	7.43538	7.1961	7.23315	6991	FBpp0083159	vib-PA
isotig02718	9.73738	0.991981	0.991368	0.297092	1	FALSE		9.47026	9.72066	9.96416	9.66613	9.62843	10.0343	9.44993	9.80775	9.78487	7022	FBpp0303451; FBpp0293439; FBpp0293438; FBpp0292315; FBpp0289805	stan-PF; stan-PE; stan-PD; stan-PC; stan-PB
isotig02730	7.94746	0.21889	0.106886	0.980709	1	FALSE		7.68464	7.49686	7.81599	8.1451	7.58594	7.65642	8.08531	8.56622	8.14104	4968	FBpp0070581	CG2930-PD
isotig02738	4.41215	0.831252	0.941523	0.722073	1	FALSE		4.28329	4.3553	4.31707	4.83369	4.21512	4.34139	4.43363	4.45977	4.37306	2136
isotig02742	3.80376	0.087811	0.790916	0.0107692	1	TRUE	E	4.14662	3.90446	3.70701	4.22871	3.25364	3.48929	4.06669	3.64171	3.47942	4390	FBpp0072562; FBpp0072561	CG2469-PA; CG2469-PB
isotig02745	3.96937	0.0493447	0.830936	0.0109719	1	TRUE	E	4.29428	4.09083	3.82325	4.44365	3.31547	3.73131	4.16264	3.76757	3.76643	4330
isotig02750	3.81628	0.230509	0.581248	0.0960539	1	FALSE		4.04863	4.04842	3.81638	4.02165	3.47451	3.63383	4.06211	3.687	3.35171	2724
isotig02755	7.5817	0.999999	1	0.493718	1	FALSE		7.62661	7.59769	7.52056	7.95023	7.26435	7.47657	7.75842	7.49972	7.43007	10781	FBpp0307148; FBpp0080923	CG9318-PB; CG9318-PA
isotig02756	6.4129	0.999999	0.977513	0.669387	1	FALSE		6.53161	6.47427	6.41538	6.56695	6.18858	6.28383	6.57296	6.37252	6.25459	5880
isotig02758	6.50433	0.999999	0.994862	0.79086	1	FALSE		6.53746	6.54884	6.46194	6.67099	6.2562	6.41679	6.66161	6.54617	6.39042	5886
isotig02761	5.31847	0.999999	0.992318	0.745377	1	FALSE		5.35001	5.27602	5.43047	5.42225	5.12114	5.26325	5.46643	5.21014	5.2908	1344
isotig02765	7.10535	0.999999	0.998554	0.895032	1	FALSE		7.1056	7.05482	7.11698	7.01174	7.11532	7.28484	6.96205	7.05988	7.21018	4739	FBpp0302888	Cyp6a14-PD
isotig02771	6.33651	0.999999	0.984058	0.873548	1	FALSE		6.16639	6.38406	6.33701	6.34018	6.38377	6.47496	6.20307	6.29008	6.42202	2674
isotig02773	6.32643	0.980766	0.765455	0.44186	1	FALSE		6.29134	6.28498	5.86146	6.58738	6.35454	6.22304	6.47263	6.49237	6.25271	6416
isotig02781	2.49735	0.0016166	0.0250549	0.353901	0.450346	TRUE	A	2.29513	2.79038	3.42432	2.07019	2.03818	2.4337	2.5672	2.07029	2.14824	1357
isotig02783	6.50833	0.999999	0.770384	0.661133	1	FALSE		6.54164	6.33607	6.10058	6.73208	6.57682	6.36822	6.51816	6.75579	6.53337	5290	FBpp0083265; FBpp0083264	CG4538-PB; CG4538-PA
isotig02786	4.61678	0.0291568	0.232291	0.0590405	0.651947	TRUE	L	4.79982	4.76228	4.79314	4.65725	4.32999	4.85633	4.85224	3.72111	4.4398	1789
isotig02792	7.19444	0.999999	0.997495	0.892212	1	FALSE		7.2247	7.26195	7.2011	7.44315	6.94234	7.11131	7.22518	7.17984	7.10968	4592	FBpp0305852; FBpp0088256	Arf102F-PB; Arf102F-PA
isotig02793	6.84997	0.915429	0.998023	0.304519	1	FALSE		7.05357	6.86515	6.48328	7.22704	6.54396	6.72472	6.9689	6.77262	6.85584	3889
isotig02800	6.82242	0.999999	0.99617	0.599235	1	FALSE		6.92777	6.79237	6.70159	7.09977	6.75062	6.72599	6.94141	6.7561	6.64654	6352	FBpp0300905; FBpp0073823; FBpp0099689; FBpp0073822	Top1-PD; Top1-PB; Top1-PC; Top1-PA
isotig02804	5.96407	0.999999	0.915184	0.435097	1	FALSE		5.99312	5.78604	5.73669	6.29244	5.83985	5.9071	6.14784	6.03486	5.84444	5515	FBpp0074480	Nat1-PA
isotig02807	5.83694	0.999999	0.935244	0.541016	1	FALSE		5.56943	5.79462	5.77694	5.8311	5.87698	5.89448	5.52847	6.18848	5.96288	5547
isotig02812	3.03777	0.988112	0.960416	0.892797	1	FALSE		3.02316	3.27704	2.77671	3.26198	2.8406	3.20606	3.0696	2.74647	3.02616	1964
isotig02813	5.42764	0.0610386	0.951468	0.00857491	1	TRUE	L	5.16244	5.39154	5.43312	4.97005	5.76247	5.39226	4.92787	5.72161	5.79764	812	FBpp0112504	CG40042-PA
isotig02814	5.37087	0.971075	0.801453	0.743906	1	FALSE		5.50043	5.53948	5.45786	5.59114	4.9886	5.29947	5.29567	5.21558	5.35518	5831	FBpp0112608	Parp-PB
isotig02819	0.463519	0.875591	0.944459	0.711938	1	FALSE		-0.182828	0.469888	0.630521	0.819277	0.184212	0.6275	0.220389	0.564456	0.592095	527	FBpp0112610; FBpp0112608	Parp-PC; Parp-PB
isotig02821	5.06376	0.915395	0.941421	0.900231	1	FALSE		4.84839	5.15439	4.8727	5.4193	4.81116	5.02826	5.13279	5.12886	5.07414	3831
isotig02823	3.12676	0.387413	0.215142	0.675508	1	FALSE		3.22111	3.18812	3.64478	3.18728	2.85978	3.24495	3.03161	2.80195	2.74	2148	FBpp0078844	CG9154-PA
isotig02828	5.57077	0.999999	0.855301	0.927706	1	FALSE		5.41723	5.73207	5.27938	5.63892	5.66966	5.77506	5.58687	5.51271	5.45374	2473
isotig02834	6.51243	0.999999	0.984325	0.963246	1	FALSE		6.48179	6.55271	6.59946	6.67057	6.26249	6.38802	6.51953	6.51618	6.58124	6656
isotig02850	6.3265	0.91991	0.874961	0.754913	1	FALSE		6.2304	6.45384	6.14431	6.79958	6.16301	6.3782	6.31882	6.13048	6.18306	9030	FBpp0305372; FBpp0086380	clu-PB; clu-PA
isotig02854	5.85896	0.999999	0.960416	0.999166	1	FALSE		5.80164	5.80472	5.79843	5.8408	6.00483	5.96228	5.98347	5.73576	5.77018	4121
isotig02866	3.82167	0.872715	0.898682	0.999198	0.901647	FALSE		3.5086	3.62904	4.08044	3.99631	3.9893	3.78518	3.9496	3.76213	3.57201	3880	FBpp0077973	CG33054-PA
isotig02869	3.68708	0.999999	0.678282	0.977615	1	FALSE		3.59717	3.57931	3.71965	3.93309	3.87795	3.71673	3.6674	3.51765	3.5085	3728	FBpp0077973	CG33054-PA
isotig02878	1.77585	0.999999	0.939805	1	1	FALSE		1.87521	1.65091	1.87421	1.82521	1.84024	1.87697	1.60033	1.83506	1.56636	1496
isotig02881	6.19136	0.913681	0.737549	0.569042	1	FALSE		6.3974	6.33577	6.33146	6.30823	5.63074	6.19806	6.3121	6.05481	5.99919	5293	FBpp0089068; FBpp0089063	MRP-PM; MRP-PH
isotig02892	3.4808	0.999999	0.99931	0.670845	1	FALSE		3.54108	3.46627	3.44479	3.27218	3.41706	3.60625	3.37647	3.2007	3.89142	839
isotig02893	8.40236	0.00265581	0.99674	4.16996e-05	1	TRUE	B	7.69258	8.73641	8.56701	7.77854	8.33019	8.77392	7.64374	8.7354	8.73888	7344	FBpp0079118	LKR-PA
isotig02905	7.9432	0.999999	0.842024	0.863414	1	FALSE		8.05549	8.12397	7.93251	7.99062	7.6643	7.67082	8.0103	8.10147	7.8598	4683	FBpp0088904; FBpp0088899	Tm1-PE; Tm1-PA
isotig02907	8.1507	0.999999	0.935244	0.857416	1	FALSE		8.24421	8.27934	8.05658	8.15851	7.99269	7.92505	8.20529	8.34831	8.09287	4288	FBpp0089024	Tm1-PL
isotig02911	7.73079	0.999999	0.841538	0.809097	1	FALSE		7.88227	7.91606	7.66787	7.79419	7.42286	7.45346	7.79446	7.90058	7.65242	4103	FBpp0088899	Tm1-PA
isotig02917	4.99142	0.00123514	0.978935	0.000745325	0.4774	TRUE	A	4.612	5.47015	4.72152	4.41148	5.26809	5.29984	4.2999	4.86205	5.43385	3483	FBpp0087100; FBpp0085466	Cyp6g1-PA; Cyp6a2-PA
isotig02918	4.87843	0.0252648	0.996507	0.00338484	1	TRUE	A	4.38187	5.21389	4.754	4.33931	4.95778	5.2996	4.17852	4.79604	5.43469	3484	FBpp0087100	Cyp6g1-PA
isotig02921	3.95084	0.0474474	1	0.0151611	0.844995	TRUE	A	3.65253	4.24569	3.76969	3.34048	4.17195	4.2213	3.56823	3.82779	4.40573	2611	FBpp0085466	Cyp6a2-PA
isotig02926	3.87975	0.906682	0.645461	0.909791	1	FALSE		3.88658	3.67203	3.70979	3.89795	4.12104	4.02793	3.93192	3.59589	3.98983	1991	FBpp0305105; FBpp0301213; FBpp0301212; FBpp0088812; FBpp0088817	Nmda1-PI; Nmda1-PH; Nmda1-PG; Nmda1-PE; Nmda1-PF
isotig02929	5.50447	0.02987	0.239255	0.00592114	1	TRUE	A	5.08764	5.64325	5.78102	5.36302	5.6952	6.0112	4.5441	5.36671	5.57246	2759
isotig02941	4.69462	0.997991	0.731441	0.607669	1	FALSE		4.84264	4.69104	4.856	4.91857	4.48015	4.74532	4.66891	4.51617	4.45029	4268	FBpp0086078; FBpp0086077	CG14478-PB; CG14478-PA
isotig02949	4.28915	0.999999	0.932536	0.790224	1	FALSE		4.36652	4.20942	4.51786	4.44825	4.00521	4.16434	4.21417	4.31546	4.29617	3716	FBpp0081475	beag-PA
isotig02952	7.69053	0.999999	0.955638	0.795933	1	FALSE		7.93856	7.66971	7.72211	7.87255	7.42725	7.46981	7.65609	7.76515	7.61561	7737	FBpp0300634; FBpp0077265	Hydr2-PB; Hydr2-PA
isotig02963	6.78884	0.999999	0.784859	0.993527	1	FALSE		6.63885	6.63166	6.54854	7.12272	6.74754	6.82389	6.67084	6.85981	6.96102	7607	FBpp0072323; FBpp0305947; FBpp0305948	pain-PA; pain-PB; pain-PC
isotig02968	5.29264	0.999999	0.987052	0.994891	1	FALSE		5.19393	5.2667	5.24471	5.42529	5.3039	5.23276	5.18747	5.38075	5.37764	2414
isotig02969	4.65649	0.940927	0.339018	0.984573	1	FALSE		4.56663	4.43327	4.33208	4.89562	4.78538	4.77317	4.60069	4.63835	4.79045	1640
isotig02973	8.02355	0.768849	0.998023	0.32528	1	FALSE		8.27774	7.68256	8.14256	8.04273	7.94927	8.0132	8.45705	7.85035	7.58581	2616
isotig02976	7.76363	0.814892	0.999683	0.312163	1	FALSE		8.02267	7.4331	7.86405	7.7935	7.66533	7.74742	8.19857	7.59409	7.35048	2422
isotig02983	6.47973	0.999999	0.983351	0.523695	1	FALSE		6.77932	6.44508	6.34726	6.62227	6.49777	6.33608	6.50565	6.45699	6.25631	4510
isotig02988	5.83321	0.999999	0.988527	0.900001	1	FALSE		5.9136	5.7591	5.80845	5.69886	5.81731	5.81063	6.1478	5.71751	5.77196	2631
isotig02990	6.06383	0.999999	0.967744	0.342149	1	FALSE		6.27101	6.16562	5.96116	6.3087	5.78626	5.96594	6.21048	5.92518	5.88131	4274	FBpp0079041	ico-PA
isotig03001	10.9117	0.0294549	0.72268	0.00256061	1	TRUE	A	10.7121	11.3379	11.033	10.3541	10.978	11.156	10.4099	11.0298	10.9053	719	FBpp0302979; FBpp0077607	NLaz-PB; NLaz-PA
isotig03004	3.95801	0.999999	0.987052	0.978439	1	FALSE		3.74077	4.09692	3.91909	4.2615	3.90226	3.84192	3.90931	3.93699	3.9469	3498
isotig03005	3.96213	0.999999	0.996011	0.867446	1	FALSE		3.87987	4.0879	4.01624	3.9177	4.06497	3.86794	3.91872	3.98298	3.90538	2887	FBpp0305755; FBpp0075275	mib1-PB; mib1-PA
isotig03006	4.19018	0.999999	0.928384	0.744625	1	FALSE		4.09877	4.12657	4.16518	3.99772	4.32542	4.11509	4.14112	4.39132	4.30737	2604	FBpp0305755; FBpp0075275	mib1-PB; mib1-PA
isotig03014	7.08844	0.999999	0.999774	0.410441	1	FALSE		7.05543	7.01471	7.23084	6.92131	7.09265	7.21396	6.62515	7.13925	7.37943	1792
isotig03017	5.48432	0.567226	0.637274	0.622787	1	FALSE		5.41874	5.57566	5.25374	6.00319	5.41712	5.49991	5.43321	5.17572	5.4181	2839
isotig03025	6.64687	0.390108	0.772143	0.124466	1	FALSE		6.31405	6.57334	6.43267	6.30406	7.06957	6.8761	6.24789	6.7656	6.96742	1728	FBpp0073669	CtsB1-PA
isotig03026	5.12937	0.0156521	1	0.000281256	1	TRUE	A	5.54199	5.02476	4.72936	5.61272	4.8081	4.84656	5.40053	5.01248	4.86075	1756	FBpp0078625	DhpD-PA
isotig03028	0.243576	0.669748	0.943348	0.397072	1	FALSE		0.138635	0.788921	0.121975	0.426299	0.269551	-0.328733	0.538619	-0.0156184	-0.103886	1075	FBpp0113012; FBpp0081253	Taf7-PB; Taf7-PA
isotig03030	4.43533	0.999999	0.921987	0.807177	1	FALSE		4.56784	4.46409	4.53472	4.49111	4.32297	4.39467	4.52601	4.34911	4.23181	892	FBpp0072302	CG3776-PA
isotig03032	5.69248	0.655664	0.979132	0.147699	1	FALSE		5.81802	5.64825	5.43815	6.16343	5.48273	5.58483	5.8207	5.5207	5.60418	5592	FBpp0300990; FBpp0074690	Rab8-PC; Rab8-PA
isotig03033	6.4877	0.128648	0.309993	0.244456	1	TRUE	A	6.20189	6.25325	6.27564	6.29137	7.17298	6.65874	6.07646	6.4825	6.64051	4875
isotig03041	5.74889	0.999999	0.990236	0.650775	1	FALSE		5.62498	5.78266	5.82458	5.56193	5.80272	5.73537	5.61595	5.902	5.85236	2240
isotig03045	6.07326	0.999999	0.960416	0.965464	1	FALSE		6.16136	6.16825	6.13809	6.0822	5.92121	6.11008	6.10739	5.94439	6.00329	2210
isotig03051	6.45921	0.999999	0.987454	0.800488	1	FALSE		6.56711	6.48542	6.46677	6.56496	6.24698	6.39105	6.6024	6.44347	6.32642	5156	FBpp0303950; FBpp0075117	Mo25-PB; Mo25-PA
isotig03061	5.46445	0.999999	0.897845	0.830525	1	FALSE		5.50491	5.63985	5.54508	5.51445	5.13802	5.42333	5.62151	5.29973	5.42508	3205
isotig03063	3.71068	0.995758	0.97311	0.537026	1	FALSE		3.97572	3.66661	3.65462	3.59536	3.70738	3.63132	3.93197	3.77015	3.37208	883
isotig03064	6.52979	0.999999	0.996011	0.881508	1	FALSE		6.56868	6.66468	6.46039	6.5663	6.52362	6.49552	6.57412	6.57352	6.31508	5784
isotig03081	1.41726	0.999999	0.960416	0.974419	1	FALSE		1.16376	1.22959	1.55731	1.57744	1.6505	1.23815	1.30905	1.51347	1.42762	957
isotig03082	2.0835	0.999999	1	0.98447	1	FALSE		2.19026	1.88596	2.19816	2.0492	2.28722	1.88161	2.12986	1.99869	2.07927	950
isotig03083	1.49317	0.999999	0.976114	0.995872	1	FALSE		1.38355	1.28233	1.54999	1.44055	1.86706	1.33869	1.65896	1.35696	1.4571	950
isotig03085	1.25718	0.999999	0.991619	0.946892	1	FALSE		1.0995	1.10964	1.39143	1.20495	1.29552	1.40832	1.21136	1.4392	1.10641	732
isotig03094	6.67557	0.000391123	0.138948	0.00113338	1	TRUE	A	6.15119	6.53282	6.81071	6.23315	7.60857	6.93677	5.67202	6.65166	6.63933	1456	FBpp0082982	CG14314-PA
isotig03103	10.6343	3.71973e-11	0.075919	6.2959e-10	0.892109	TRUE	A	9.90131	10.4892	11.0595	9.90991	10.8253	11.6503	9.82903	10.4282	10.5495	1729	FBpp0083813; FBpp0083815	CG10175-PA; CG10175-PC
isotig03106	3.95708	0.404342	0.810285	0.217178	1	FALSE		3.91871	4.0523	3.89723	4.10631	4.25456	3.77335	4.20366	3.76898	3.46687	4506
isotig03108	3.94911	0.999999	0.926776	0.551569	1	FALSE		4.0469	3.87975	3.9734	4.17808	4.09265	3.77044	4.05941	3.74038	3.71943	3887
isotig03115	2.82409	0.324616	0.934276	0.486029	0.673117	FALSE		2.64391	2.77628	3.00847	3.34067	2.50149	2.81066	2.91231	2.68914	2.52014	1694
isotig03124	6.16192	0.999999	0.990236	0.980452	1	FALSE		6.26592	6.22977	6.09967	6.17209	6.0949	6.05409	6.18126	6.15705	6.19009	4723	FBpp0307553; FBpp0297626; FBpp0291756; FBpp0297625; FBpp0112393	tmod-PQ; tmod-PO; tmod-PK; tmod-PN; tmod-PG
isotig03125	6.31871	0.999999	0.972787	0.943582	1	FALSE		6.42413	6.33375	6.25487	6.30585	6.24639	6.16794	6.44062	6.30604	6.36789	4708	FBpp0297624; FBpp0297625; FBpp0112393; FBpp0307553; FBpp0297626	tmod-PM; tmod-PN; tmod-PG; tmod-PQ; tmod-PO
isotig03134	5.94867	0.999999	0.985143	0.983495	1	FALSE		5.81255	5.9091	5.96223	5.96128	5.9764	5.88291	5.98233	5.88621	6.14142	4671	FBpp0304897; FBpp0074812; FBpp0074811; FBpp0074810; FBpp0074809	CG18135-PE; CG18135-PD; CG18135-PC; CG18135-PB; CG18135-PA
isotig03139	4.27111	0.96931	0.91011	0.458587	1	FALSE		4.22583	4.60415	4.1198	4.09388	4.4167	4.44889	4.05117	4.30716	4.06477	2289	FBpp0082742	CG14883-PA
isotig03140	5.35238	0.999999	0.976004	0.91398	1	FALSE		5.35914	5.22625	5.39585	5.15038	5.42163	5.33648	5.29775	5.47633	5.47567	4307
isotig03144	5.69646	0.999999	0.932655	0.898407	1	FALSE		5.70371	5.49618	5.75815	5.45609	5.76813	5.65958	5.65996	5.8598	5.8529	4041
isotig03148	5.9383	0.732923	1	0.0911437	1	FALSE		6.10867	5.92274	5.73854	6.29816	5.77634	5.72138	6.21894	5.76284	5.74769	6399	FBpp0303949	CG32164-PB
isotig03153	5.6479	0.999999	0.981071	0.993089	1	FALSE		5.577	5.6266	5.57771	5.79807	5.65763	5.653	5.58331	5.72581	5.61629	2938
isotig03157	6.6963	0.766146	0.671728	0.331467	1	FALSE		6.6684	6.84398	6.70119	6.6192	7.02699	6.8083	6.01781	6.75419	6.63183	3752	FBpp0112109; FBpp0112108	CG1208-PC; CG1208-PB
isotig03164	6.57553	0.999999	0.98446	0.627796	1	FALSE		6.76939	6.48709	6.50114	6.62494	6.35542	6.52066	6.82221	6.62676	6.4028	3278
isotig03166	5.40065	0.38361	0.479291	0.251355	1	FALSE		5.07299	5.28847	5.14939	5.26547	5.48005	5.74347	5.10908	5.68405	5.62659	2019
isotig03172	4.64106	0.999999	0.860961	0.98277	1	FALSE		4.61645	4.85915	4.69916	4.58363	4.53437	4.44986	4.70133	4.63631	4.65282	3215
isotig03174	4.0897	0.999999	0.963669	0.908589	1	FALSE		4.10723	4.17281	4.13901	4.0836	4.01987	3.94946	4.05891	4.26987	3.97965	2739
isotig03178	1.78708	0.999999	0.944327	0.996255	1	FALSE		1.43853	1.77288	1.85689	2.0057	1.77808	1.85458	1.88587	1.7043	1.70868	913
isotig03180	5.27179	0.543011	0.987454	0.234793	1	FALSE		5.22334	5.53512	5.05752	4.86991	5.3672	5.63216	4.94281	5.44489	5.18217	2241
isotig03182	5.62023	0.999999	0.947932	0.984946	1	FALSE		5.80925	5.48459	5.52138	5.59213	5.83071	5.73024	5.33671	5.69233	5.51028	2213
isotig03183	3.83782	0.999999	0.854414	0.906635	1	FALSE		3.5043	3.61382	3.78585	3.81178	4.33301	3.88999	3.71496	3.68718	4.02526	1599
isotig03184	4.75795	0.16104	0.995439	0.0316681	1	TRUE	A	4.49384	5.22834	4.59737	4.12848	4.79899	5.12046	4.37783	5.00531	4.71863	1447
isotig03188	4.39406	0.999999	0.995257	0.997431	1	FALSE		4.40445	4.46786	4.23667	4.46073	4.28983	4.36126	4.25543	4.4731	4.56466	1678
isotig03198	2.76428	0.0875953	0.0500198	0.558064	1	TRUE	A	2.69699	2.85135	2.8148	2.60983	3.09857	3.20675	2.46634	2.55489	2.35791	1196
isotig03204	4.36686	0.999999	0.980534	0.964569	1	FALSE		4.35169	4.39434	4.38209	4.2402	4.64053	4.34035	4.3713	4.21452	4.32525	1971
isotig03212	6.15848	0.715733	0.418163	0.770794	1	FALSE		6.15837	6.02006	5.98838	6.25655	5.82357	5.86458	6.33363	6.62148	6.18186	860	FBpp0305107; FBpp0086927	CG3814-PD; CG3814-PA
isotig03213	5.95013	0.675948	0.259902	0.771062	1	FALSE		5.83341	5.97543	5.88659	5.83609	5.71981	5.60683	6.25359	6.3578	5.91735	854	FBpp0305107; FBpp0086927; FBpp0086926	CG3814-PD; CG3814-PA; CG3814-PB
isotig03217	7.59073	0.999999	0.999786	0.991756	1	FALSE		7.60988	7.61247	7.55722	7.52796	7.57058	7.58761	7.55473	7.71631	7.57154	4751
isotig03222	6.30412	0.999999	1	0.946721	1	FALSE		6.38507	6.37929	6.17479	6.32034	6.33681	6.21651	6.28616	6.33131	6.29365	3442	FBpp0071661; FBpp0071660	Tango11-PB; Tango11-PA
isotig03231	6.80293	6.22636e-10	0.0816602	4.52805e-11	1	TRUE	A	7.51576	6.12693	5.73683	7.46349	5.70783	6.10952	7.55719	6.73123	6.73117	3256	FBpp0087179; FBpp0087178	Tret1-1-PB; Tret1-1-PA
isotig03234	6.23716	0.999999	0.932042	0.790023	1	FALSE		6.23552	6.20268	6.06316	6.50246	5.94334	6.09118	6.30746	6.42801	6.2734	4643
isotig03241	5.49291	0.490833	0.418473	0.532037	1	FALSE		5.21013	5.74761	5.17371	5.13691	5.24694	5.32938	5.31224	5.89076	6.04616	2646
isotig03248	6.98656	0.999999	0.987052	0.876334	1	FALSE		6.87404	7.06379	6.95345	6.91632	6.8531	7.03183	6.82325	7.11909	7.19791	6164	FBpp0305416; FBpp0111773; FBpp0075026; FBpp0075024; FBpp0075023	Nc73EF-PJ; Nc73EF-PI; Nc73EF-PA; Nc73EF-PB; Nc73EF-PC
isotig03249	7.41716	0.999999	0.985079	0.834033	1	FALSE		7.27016	7.47469	7.3582	7.36305	7.29856	7.48254	7.22095	7.56367	7.66331	6122	FBpp0075027; FBpp0075029	Nc73EF-PF; Nc73EF-PH
isotig03252	5.84151	0.155712	0.71548	0.0252458	1	TRUE	A	5.51651	5.97102	6.33845	5.46803	6.06338	6.03691	5.30752	5.44452	6.06077	2396
isotig03259	7.7679	0.999999	0.985143	0.782856	1	FALSE		7.61637	7.71193	7.76589	7.66894	7.80738	7.82223	7.57515	7.91347	7.97995	2145	FBpp0088990	Gdh-PF
isotig03260	4.76961	0.999999	0.977762	0.771804	1	FALSE		4.80493	4.70049	4.64379	5.06116	4.58679	4.82525	4.74737	4.76449	4.73992	3199	FBpp0289997; FBpp0072779	CG1317-PC; CG1317-PB
isotig03261	6.11416	0.999999	0.984058	0.779331	1	FALSE		6.25895	6.08275	5.99897	6.1846	5.93005	6.37045	6.03867	5.92136	6.17701	2174	FBpp0072428	Gyk-PA
isotig03266	3.5417	0.986083	1	0.249035	1	FALSE		3.81391	3.44637	3.37473	3.60176	3.43969	3.49582	3.80767	3.39964	3.4093	4362
isotig03267	2.05979	0.478272	0.987977	0.520235	0.616657	FALSE		2.09107	1.77066	2.31907	2.1946	2.25713	1.76501	2.34392	1.89087	1.70865	1707
isotig03274	4.32343	0.999999	0.987753	0.982155	1	FALSE		4.32688	4.24425	4.33551	4.41217	4.38025	4.31851	4.26638	4.2152	4.39917	1096	FBpp0075157; FBpp0075156	Mipp1-PA; Mipp1-PB
isotig03284	3.5525	0.999999	1	0.897535	1	FALSE		3.34349	3.55069	3.75905	3.78935	3.34578	3.47737	3.64159	3.49333	3.49571	1660
isotig03291	3.69739	0.999999	0.983351	0.980452	1	FALSE		3.77475	3.67733	3.80108	3.70496	3.72967	3.5933	3.72804	3.67401	3.57806	1246	FBpp0079154	CG7224-PA
isotig03293	5.72389	0.0774516	0.125707	0.448379	1	TRUE	N	5.36019	5.34298	5.66897	5.67971	5.62343	5.64812	5.47553	6.24025	6.17758	4760
isotig03302	5.00412	0.999999	0.984325	0.999789	1	FALSE		4.95513	5.03991	5.15401	5.00188	4.96539	5.04118	5.02568	4.99239	4.8421	5207	FBpp0111819; FBpp0111818; FBpp0087479	TER94-PD; TER94-PC; TER94-PA
isotig03307	3.82866	0.977328	0.8454	0.821846	1	FALSE		3.75781	3.91703	4.12688	3.62461	3.86606	3.90296	3.78278	3.85864	3.54113	2395
isotig03309	3.76943	0.999999	0.792995	0.893675	1	FALSE		3.79042	3.88554	3.92122	3.6347	3.78722	3.92915	3.66704	3.61408	3.65401	1498
isotig03311	5.49652	0.920889	0.875711	0.260912	1	FALSE		5.25621	5.3213	5.72625	5.24705	5.40634	5.58405	5.48669	5.55531	5.78118	3093	FBpp0076774	CG10472-PA
isotig03313	4.9004	0.919146	0.245576	0.970602	1	FALSE		4.78559	4.79539	4.80443	4.86655	4.62899	4.73453	5.16353	5.10244	5.11928	2293
isotig03320	5.81309	0.999999	0.908933	0.995872	1	FALSE		5.52905	5.92798	5.84835	5.77258	5.55159	5.79878	6.08111	6.02071	5.68535	2746
isotig03328	8.18622	0.999999	0.882668	0.836977	1	FALSE		8.02106	8.10487	8.12049	8.2004	8.32529	8.44287	7.9908	8.10271	8.30356	7216	FBpp0083395	CG17273-PA
isotig03337	9.06123	0.000589341	0.22937	0.00261668	1	TRUE	A	8.51482	8.99028	9.33599	8.30299	9.37233	10.1268	8.43947	8.53701	8.88248	5056	FBpp0086719	Cp1-PC
isotig03344	9.31332	0.999999	0.89646	0.921134	1	FALSE		9.23465	9.39598	9.45362	9.27458	9.3764	9.49805	9.19146	9.15107	9.20016	3610	FBpp0087252	CG12384-PA
isotig03352	4.8389	0.999999	0.885871	0.414571	1	FALSE		5.09907	4.92224	4.78863	5.07397	4.58986	4.78743	4.86698	4.6563	4.67557	4160	FBpp0074927	CG5567-PA
isotig03362	5.61321	0.0315099	0.00380274	0.942132	1	TRUE	F	5.40752	5.48859	4.9268	5.82623	6.14184	6.40317	5.15744	5.28704	5.17229	3197	FBpp0079620	CG6206-PA
isotig03370	6.70907	0.999999	0.994862	0.931012	1	FALSE		6.61224	6.66096	6.72182	6.55868	6.74367	6.78655	6.6883	6.79418	6.79598	2839	FBpp0304062; FBpp0079682	Lip4-PC; Lip4-PA
isotig03376	7.4324	0.104703	0.988527	0.00778282	1	TRUE	A	7.1177	7.53191	7.37225	6.79709	7.75306	7.80063	6.54218	7.61306	7.82129	1421
isotig03384	5.14142	0.000542386	0.865775	0.000505027	0.649832	TRUE	E	5.21309	5.06032	4.99337	5.98585	4.69574	4.9035	5.38929	4.83727	4.67338	7140
isotig03386	4.31086	0.0408744	0.956869	0.00711439	1	TRUE	E	4.39165	4.25065	4.18595	4.88881	3.95986	4.20687	4.59627	4.09289	3.94426	4228
isotig03396	7.71839	0.0364397	0.220764	0.305627	0.816185	TRUE	C	7.36831	7.55327	7.41897	7.27615	8.56667	8.1282	7.4755	7.42418	7.69766	4093	FBpp0078465; FBpp0078464	CG12163-PA; CG12163-PB
isotig03397	5.0944	0.999999	0.910792	0.897282	1	FALSE		5.06395	4.95759	4.93802	4.94946	5.36177	5.03133	5.0987	5.19048	5.2021	3543
isotig03404	6.77854	0.999999	0.953099	1	1	FALSE		6.82363	6.76988	6.74974	6.68	6.62521	6.7445	6.8501	6.89889	6.84405	2891	FBpp0289511	CG7461-PB
isotig03408	4.36429	0.999999	0.90466	0.923873	1	FALSE		4.33496	4.37413	4.07521	4.44325	4.34421	4.39567	4.23898	4.55409	4.46743	2318	FBpp0077520	CG10874-PA
isotig03411	4.3126	0.999999	0.996011	0.721221	1	FALSE		4.33779	4.2963	4.32722	4.53343	4.12245	4.33621	4.37539	4.23745	4.20812	2184
isotig03412	2.68057	0.918103	0.8454	0.972649	1	FALSE		2.78102	2.91426	2.66837	2.62065	2.69846	2.61774	2.57002	2.29344	2.87911	1814
isotig03418	4.31993	0.999999	0.991619	0.955357	1	FALSE		4.32635	4.46935	4.25252	4.31344	4.23912	4.27232	4.2914	4.40456	4.29595	1853
isotig03422	2.89689	0.999999	0.943348	0.793977	1	FALSE		3.09066	2.99568	2.86964	2.80478	2.80332	2.90845	3.1097	2.64032	2.78408	1236
isotig03424	1.42605	0.999999	0.992378	0.912008	1	FALSE		1.22541	1.34966	1.52309	1.49439	1.36073	1.45084	1.26511	1.63204	1.49338	604
isotig03425	4.26121	0.244392	0.850291	0.37613	0.645596	FALSE		3.82785	3.67391	4.64143	3.85009	4.70214	4.13815	4.12489	4.6453	4.33263	5480	FBpp0291936; FBpp0291935; FBpp0291931; FBpp0291930; FBpp0086409	Strn-Mlck-PQ; Strn-Mlck-PP; Strn-Mlck-PL; Strn-Mlck-PK; Strn-Mlck-PD
isotig03426	2.92248	0.450296	0.809888	0.594138	0.810926	FALSE		2.53691	2.17064	3.23861	2.57527	3.40656	2.85653	2.76012	3.29662	3.01738	1795	FBpp0291936; FBpp0291935; FBpp0291931; FBpp0291930; FBpp0086409	Strn-Mlck-PQ; Strn-Mlck-PP; Strn-Mlck-PL; Strn-Mlck-PK; Strn-Mlck-PD
isotig03427	9.23798	3.95795e-08	5.18973e-08	0.822065	0.698185	TRUE		6.50643	6.67585	6.72033	8.93181	9.61765	9.36824	10.84	8.56086	9.95163	10231
isotig03433	8.39543	0.999999	0.95981	0.994832	1	FALSE		8.38929	8.4632	8.55571	8.42327	8.34118	8.46585	8.38291	8.27441	8.23565	9429
isotig03440	7.62792	0.999999	1	0.996729	1	FALSE		7.6499	7.58498	7.65481	7.71671	7.60301	7.61394	7.57893	7.71541	7.52219	5205	FBpp0303000	gho-PC
isotig03445	8.13016	0.999999	0.770415	0.983495	1	FALSE		8.17342	8.22275	8.22751	8.08668	7.82672	7.91465	8.2753	8.23222	8.14806	3721
isotig03451	4.97969	0.999999	0.977549	0.291237	1	FALSE		5.19747	4.89732	4.98288	5.10466	4.91742	4.8878	5.19614	4.86921	4.68386	4224
isotig03453	4.52135	0.999999	0.95336	0.993527	1	FALSE		4.55862	4.56714	4.57948	4.52231	4.54882	4.57781	4.54471	4.36676	4.41048	4195
isotig03459	5.05719	0.999999	0.943348	0.982155	1	FALSE		5.10038	5.21538	5.07047	5.21266	4.77183	4.90902	4.95164	5.18689	5.03488	2075	FBpp0306218; FBpp0306217; FBpp0306216; FBpp0075729	RhoGAP68F-PE; RhoGAP68F-PD; RhoGAP68F-PC; RhoGAP68F-PA
isotig03460	4.39275	0.999999	0.947932	0.999198	1	FALSE		4.4532	4.55211	4.39052	4.49175	4.11668	4.35611	4.25454	4.49115	4.38141	2074	FBpp0306218; FBpp0306217; FBpp0075729	RhoGAP68F-PE; RhoGAP68F-PD; RhoGAP68F-PA
isotig03463	7.18262	0.999999	0.963218	0.836809	1	FALSE		7.22966	7.25406	7.21419	6.91699	7.17585	7.14834	7.01599	7.36262	7.27589	2240
isotig03470	8.32386	0.999999	1	0.773577	1	FALSE		8.28749	8.36877	8.31277	8.69671	8.07088	8.09614	8.38103	8.29096	8.31655	9598	FBpp0304270; FBpp0087334	cag-PB; cag-PA
isotig03475	7.15361	1.39804e-09	0.637274	1.03425e-10	1	TRUE	A	5.9934	7.33714	7.44646	6.14639	8.07569	7.38498	6.13656	7.59454	6.78449	3127	FBpp0304346; FBpp0304345; FBpp0080993	CG9259-PC; CG9259-PB; CG9259-PA
isotig03479	5.79382	2.28181e-06	8.43813e-06	0.146099	0.892109	TRUE	F	5.17976	5.90508	5.75028	5.9901	6.72311	6.03291	5.36182	5.27941	5.11291	4195	FBpp0085852	GstE3-PA
isotig03480	6.55067	3.47554e-07	6.36643e-08	0.482194	0.716519	TRUE	F	5.64251	6.68143	6.04224	6.99033	7.41787	7.12886	6.20622	5.80918	5.83678	3049	FBpp0085852	GstE3-PA
isotig03481	4.40305	0.0194663	0.00146543	0.852987	1	TRUE	F	4.07547	4.42664	4.0121	4.74496	4.82399	4.70314	4.30836	4.09425	4.15151	2105
isotig03482	4.08858	0.000546617	2.12103e-05	0.767912	1	TRUE	F	3.72088	4.06985	3.58037	4.55359	4.60813	4.43408	3.91462	3.6952	3.76439	1667
isotig03483	3.40719	0.143857	0.456994	0.363745	0.64706	TRUE		3.65184	3.53803	3.54355	3.08668	3.15937	3.7178	3.57981	2.87958	3.28726	2838
isotig03486	1.93904	0.999999	0.952397	0.479507	1	FALSE		2.16177	2.00072	1.90723	2.15321	1.5761	1.99247	2.02567	1.74363	1.78694	1287
isotig03487	1.77421	0.0705019	0.144988	0.233012	0.861786	TRUE	C	2.22322	2.15601	1.82609	1.86647	0.955887	1.98036	1.77494	1.22466	1.50922	1179
isotig03495	8.09682	0.999999	0.718901	0.689518	1	FALSE		7.98213	8.12784	8.53014	8.00197	8.22094	8.23959	7.78591	7.91889	7.91907	4624	FBpp0297935; FBpp0079228	CG7627-PB; CG7627-PA
isotig03500	4.31988	0.999999	0.78115	0.991179	1	FALSE		4.31311	4.16601	4.19308	4.43572	4.38052	4.5004	4.26505	4.42191	4.15801	1979
isotig03510	5.7659	0.232048	0.33204	0.615626	0.783758	FALSE		5.6503	5.97794	5.90835	6.2159	5.66476	5.80504	5.48356	5.03102	5.85796	5166
isotig03513	5.33276	0.334832	0.16953	0.908437	1	FALSE		5.43524	5.69796	5.31954	5.41664	5.44636	5.40511	5.33754	4.68328	5.03469	2586
isotig03521	6.98587	1.54452e-10	0.0161758	3.42169e-08	0.556375	TRUE	L	6.04403	6.39046	7.07847	5.99447	7.0724	7.05315	6.02923	7.82366	7.86326	2921	FBpp0081477; FBpp0081476	Nmdmc-PA; Nmdmc-PB
isotig03530	5.65462	1.66199e-14	3.96412e-12	0.145243	0.000370449	TRUE		2.95852	0.881498	-0.46274	4.25918	7.32629	2.9891	6.16824	5.63884	7.06314	717
isotig03537	4.69817	0.999999	0.996011	0.860588	1	FALSE		4.737	4.6501	4.67792	4.66305	4.59144	4.74199	4.94974	4.67564	4.55902	5620
isotig03539	4.7407	0.999999	0.999774	0.950929	1	FALSE		4.65958	4.70794	4.81559	4.74149	4.63128	4.80206	4.92478	4.68556	4.6722	5250
isotig03545	5.45315	0.999999	0.988682	0.992375	1	FALSE		5.48265	5.35584	5.36915	5.4399	5.49642	5.43206	5.33685	5.57677	5.5682	5130	FBpp0085428; FBpp0085427	CG10417-PB; CG10417-PA
isotig03549	5.11639	0.999999	0.975387	0.996255	1	FALSE		5.09984	5.01148	5.04063	5.14302	5.19284	5.03583	5.02265	5.18121	5.29481	4972	FBpp0085428; FBpp0085427	CG10417-PB; CG10417-PA
isotig03553	7.27438	0.999999	0.954901	0.958967	1	FALSE		7.25159	7.35012	7.31292	7.34014	6.97367	7.16853	7.42716	7.28897	7.31015	4857	FBpp0084457	CG6330-PA
isotig03561	4.54163	0.999999	0.944327	0.739091	1	FALSE		4.38555	4.47069	4.51347	4.51412	4.67168	4.60189	4.37933	4.58997	4.71208	4720
isotig03569	3.23413	0.999999	0.998467	0.992375	1	FALSE		3.1411	3.21066	3.28232	3.12129	3.25215	3.30703	3.34367	3.26022	3.17265	2381
isotig03574	1.78731	0.999999	0.960599	0.888265	1	FALSE		1.71843	1.71173	2.16762	1.59973	1.89806	1.63377	1.76156	1.71004	1.80974	1226
isotig03577	4.23444	0.999999	0.955638	0.66955	1	FALSE		4.08198	4.21367	4.32454	4.1803	4.38939	4.35982	4.05993	4.11514	4.34224	2129
isotig03585	6.34539	0.999999	0.969383	0.999024	1	FALSE		6.42989	6.33005	6.44521	6.22325	6.56504	6.29845	6.35021	6.19367	6.2313	740	FBpp0304757; FBpp0074510	MKP-4-PC; MKP-4-PB
isotig03593	7.64287	0.999999	0.649183	0.898144	1	FALSE		7.67254	7.58538	7.44643	7.74952	7.35497	7.35765	7.78391	7.82403	7.89712	6294	FBpp0307488; FBpp0300858; FBpp0300857; FBpp0300855; FBpp0300853	scrib-PS; scrib-PR; scrib-PQ; scrib-PO; scrib-PM
isotig03600	7.26893	0.93162	0.967279	0.45548	1	FALSE		7.06034	7.60592	7.36904	7.28789	7.19486	7.08062	6.8634	7.57373	7.2232	5087	FBpp0306189; FBpp0088790; FBpp0088792; FBpp0088791	CG33275-PD; CG33275-PB; CG33275-PC; CG33275-PA
isotig03609	6.36537	0.324911	0.144061	0.664157	1	FALSE		6.37701	6.20791	6.11478	6.54518	5.91942	5.9702	6.56432	6.6507	6.69989	3919	FBpp0306723	CG33521-PG
isotig03613	1.39594	0.261186	0.0884422	0.999198	1	FALSE		1.01489	1.38412	1.21754	1.52762	0.854381	1.13017	1.58214	1.78128	1.77272	358
isotig03614	6.46468	0.572081	0.624274	0.162476	1	FALSE		6.1005	6.39625	6.5048	6.29317	6.77053	6.8525	6.12389	6.3833	6.56813	4301
isotig03622	6.78879	0.000363819	2.48478e-05	0.806209	1	TRUE	F	6.74298	7.03554	7.0858	6.38787	5.61451	6.08379	6.94489	7.1117	7.31237	2510	FBpp0073366	rho-4-PA
isotig03628	4.61643	0.999999	0.985143	0.941645	1	FALSE		4.6137	4.7117	4.67442	4.54782	4.70191	4.48976	4.65069	4.61316	4.528	2814
isotig03635	7.29135	0.105215	0.652642	0.106616	1	TRUE	L	7.07309	7.0773	7.18451	6.85589	7.28058	7.37734	6.77671	7.9432	7.65367	4048	FBpp0292531; FBpp0292530; FBpp0292529; FBpp0292528; FBpp0084087	CG11089-PE; CG11089-PD; CG11089-PC; CG11089-PB; CG11089-PA
isotig03637	6.85496	9.61008e-30	0.00369293	2.55242e-24	0.0407598	TRUE	L	5.08112	6.07846	6.78867	4.87707	7.10148	7.21502	4.80286	8.06817	7.77063	1955	FBpp0292531; FBpp0292530; FBpp0292529; FBpp0292528; FBpp0084087	CG11089-PE; CG11089-PD; CG11089-PC; CG11089-PB; CG11089-PA
isotig03642	4.15475	0.0638562	0.0269004	0.22449	1	TRUE	A	3.86351	3.78307	3.52711	4.44274	4.35984	3.78242	4.5149	4.52431	4.20825	2353
isotig03646	2.71142	0.471086	0.201188	0.880814	1	FALSE		2.73131	2.34666	2.72	2.5245	2.59782	2.4981	3.09373	2.99103	2.73674	1209
isotig03647	1.92704	0.840788	0.791847	0.851149	1	FALSE		2.02753	1.75901	2.01559	1.70541	1.8368	1.74251	2.2156	2.25173	1.64239	1119
isotig03651	4.16499	0.999999	0.992318	0.93243	1	FALSE		4.26587	4.25004	3.94675	4.10802	4.24037	4.0247	4.13989	4.15641	4.31526	1508	FBpp0074842	CG3893-PA
isotig03659	8.79358	0.8676	0.852317	0.779331	1	FALSE		8.79531	8.48448	8.85183	8.37003	8.72038	8.91835	8.70199	9.27152	8.84015	483
isotig03663	6.7764	0.152358	0.870463	0.0264516	1	TRUE	L	6.18206	7.10527	6.45031	6.47913	7.00163	6.89175	6.345	6.99345	7.17083	7819
isotig03664	3.97186	0.999999	0.907433	0.874684	1	FALSE		3.8911	4.15198	4.0779	3.88313	4.05937	4.03614	3.87906	3.85214	3.88239	3777
isotig03666	3.35351	0.999999	0.897845	0.497204	1	FALSE		3.21464	3.52348	3.40842	3.15168	3.6214	3.47659	3.19416	3.25912	3.258	3664
isotig03667	4.00631	0.0449606	0.800273	0.00405669	1	TRUE	A	3.49574	4.14645	3.9586	3.61526	4.41223	4.2493	3.76012	4.0481	4.12794	2998
isotig03668	3.69536	0.000715201	0.337719	0.000176268	1	TRUE	A	3.08485	3.67301	3.5895	3.19002	4.23831	4.03512	3.33147	3.81679	3.88931	2885
isotig03669	6.93665	0.85843	0.980005	0.164826	1	FALSE		6.67834	7.01755	6.84264	6.68769	7.33454	6.92387	6.59112	7.16791	7.01865	3695
isotig03676	5.99534	0.286543	0.945074	0.316242	0.560939	FALSE		6.20451	6.14463	5.59775	6.3584	5.34325	5.90189	6.03905	6.02059	6.08993	3757	FBpp0303152; FBpp0090954	CG33523-PF; CG33523-PD
isotig03681	5.68085	0.667628	0.511553	0.580073	1	FALSE		5.39145	6.00275	5.86453	5.81004	5.75588	5.78122	5.30879	5.56367	5.50036	8276	FBpp0079693	CG31871-PA
isotig03683	7.52783	0.0185917	0.912646	0.000690464	1	TRUE	A	7.06423	7.56975	7.67514	6.91615	7.77825	8.10286	6.67883	7.70314	7.69151	2406	FBpp0079683	CG18301-PA
isotig03687	4.68461	0.925017	0.819034	0.653816	1	FALSE		4.53814	4.63822	4.4922	5.01382	4.51639	4.79662	4.8599	4.60677	4.60654	5733	FBpp0073508	CG2540-PA
isotig03689	4.22698	0.541403	0.935244	0.564499	0.88257	FALSE		4.13685	4.55579	3.93151	4.5925	4.08647	4.20344	4.22482	4.11771	4.04692	3454
isotig03690	2.93854	0.88564	0.928707	0.836977	1	FALSE		2.65691	2.89844	2.89969	3.3342	2.69751	2.88572	3.09535	2.96999	2.88286	2956	FBpp0073508	CG2540-PA
isotig03696	4.5362	0.999999	1	0.393693	1	FALSE		4.65428	4.57849	4.31313	4.68475	4.45642	4.44714	4.76778	4.43752	4.42227	3143
isotig03699	5.48107	0.999999	0.983241	0.993887	1	FALSE		5.49657	5.4477	5.4384	5.45533	5.36602	5.49614	5.52484	5.53826	5.55715	6058	FBpp0305363; FBpp0111565	CG34401-PB; CG34401-PA
isotig03700	5.38115	0.999999	0.97673	0.993958	1	FALSE		5.48983	5.32905	5.36131	5.28554	5.36333	5.29737	5.45025	5.41696	5.42373	4460
isotig03701	3.8251	0.999999	0.883019	0.955623	1	FALSE		3.78944	3.75381	3.86243	3.83782	3.50207	3.85611	3.76437	4.08746	3.90949	3302
isotig03702	3.46376	0.999999	0.996011	0.946119	1	FALSE		3.50682	3.58078	3.40624	3.49041	3.39473	3.44161	3.23255	3.58106	3.51322	2285
isotig03707	5.67781	0.999999	0.902827	0.976595	1	FALSE		5.74862	5.57122	5.82817	5.70954	5.86194	5.65277	5.70788	5.5574	5.40676	3516
isotig03711	8.45127	0.953147	0.512317	0.96764	1	FALSE		8.58136	8.77498	8.60668	8.37225	7.97382	8.39103	8.55525	8.41399	8.24564	4554	FBpp0306729; FBpp0081151; FBpp0081150; FBpp0081149	CG1943-PD; CG1943-PC; CG1943-PB; CG1943-PA
isotig03712	7.32549	0.934363	0.418539	0.985546	1	FALSE		7.53004	7.61866	7.47976	7.09137	6.90278	7.28466	7.46185	7.31065	7.09511	3048
isotig03717	4.4451	0.654389	0.811829	0.352793	1	FALSE		4.28413	4.30848	4.36541	4.10761	4.74955	4.46311	4.35923	4.58749	4.66801	2304
isotig03723	6.1588	0.999999	0.94053	0.97622	1	FALSE		6.24421	6.20965	6.31183	6.11718	6.11006	6.14345	6.2646	6.01138	5.98174	3449
isotig03730	8.08801	0.999999	0.858231	0.957301	1	FALSE		8.32255	7.94442	7.99927	8.07436	8.22928	8.3366	7.88757	7.82773	8.07532	2125	FBpp0082130; FBpp0082129	Men-PA; Men-PB
isotig03735	5.10005	0.999999	0.996011	0.998123	1	FALSE		4.98248	5.08131	5.13556	5.27145	5.10359	5.02881	5.10287	5.09335	5.0828	2921	FBpp0074386	CG6617-PA
isotig03741	5.06871	0.999999	0.866187	0.96913	1	FALSE		4.95431	5.02201	4.90677	5.08337	5.09127	5.00085	4.98949	5.17727	5.34416	3568
isotig03748	7.86636	0.274639	0.733955	0.0558832	1	FALSE		7.87106	8.19551	7.87108	7.13607	7.98151	7.79658	7.36685	8.15614	8.09167	1857	FBpp0081074; FBpp0081068	alpha-Est7-PA; alpha-Est1-PA
isotig03749	8.12602	0.0568251	0.972855	0.00706311	1	TRUE	L	7.73342	8.04655	8.21777	7.68437	8.45698	8.09716	7.40308	8.4773	8.58079	1858	FBpp0081071	alpha-Est5-PA
isotig03753	4.2283	0.591938	0.726804	0.678747	0.97111	FALSE		4.2493	4.5226	4.30092	4.40284	3.79873	4.1921	4.32854	3.99543	4.13553	1989
isotig03760	2.88705	0.867925	0.954263	0.77989	1	FALSE		2.27316	3.09241	3.55626	2.90925	2.00255	2.96254	2.66133	3.21994	2.70095	1936	FBpp0075674; FBpp0075675; FBpp0075673	CG10960-PB; CG10960-PA; CG10960-PC
isotig03761	5.4119	0.00838313	0.127458	0.158441	0.638565	TRUE	B	5.2738	5.97704	4.59183	4.85621	4.72436	5.11868	5.32503	6.4046	5.40784	1612	FBpp0293217; FBpp0076072	CalpB-PB; CalpB-PA
isotig03762	2.40785	0.0432593	0.807989	0.947506	0.0419964	TRUE		2.75453	1.26663	2.54342	2.17054	2.16245	2.40453	2.2274	3.22137	2.18145	1732	FBpp0073050; FBpp0070768	Gr64a-PA; Gr5a-PA
isotig03763	4.04735	0.00465494	0.17726	0.179672	0.0927308	TRUE	E	3.93781	4.42671	4.4536	3.39087	4.23395	4.08955	4.12076	4.07717	3.24264	1682	FBpp0079088	santa-maria-PA
isotig03765	2.66535	0.282152	0.674168	0.101958	1	FALSE		2.3424	2.86158	2.90582	2.57433	3.01254	2.67484	2.33295	2.824	2.24557	2967
isotig03767	1.341	0.999999	0.960607	0.878217	1	FALSE		1.36064	1.64956	1.30499	1.32485	1.38755	1.2262	1.18595	1.33601	1.25213	1066
isotig03771	5.71929	0.999999	0.984823	0.902572	1	FALSE		5.81004	5.67336	5.82781	5.75775	5.74239	5.63413	5.83972	5.61101	5.54709	2079	FBpp0070840; FBpp0070839	Efr-PB; Efr-PA
isotig03777	4.05561	0.999999	0.998623	0.999789	1	FALSE		3.97926	4.13701	3.99763	4.19643	3.93696	4.10709	3.98089	4.05843	4.08687	1849
isotig03781	1.598	0.433686	0.224808	0.992375	1	FALSE		1.47822	1.33467	1.10536	1.82392	1.56237	1.53874	1.49439	1.86944	1.97444	835
isotig03783	5.76329	0.999999	0.947993	0.8894	1	FALSE		5.7851	5.87216	5.73527	5.61587	5.58543	5.8002	5.61646	5.86951	5.94493	1983
isotig03789	2.99075	0.999999	0.845103	0.94603	1	FALSE		2.81678	3.12511	2.93753	3.0258	3.08021	3.19733	2.92028	2.85464	2.91303	1752
isotig03793	2.52132	0.999999	0.839367	0.786992	1	FALSE		2.23087	2.54674	2.58094	2.57132	2.73545	2.62188	2.40863	2.47015	2.46926	767
isotig03795	3.61506	0.000429202	0.00343628	0.160073	0.185225	TRUE		3.41248	3.48927	2.45697	4.32695	4.35359	3.6691	2.20932	3.75813	3.5263	1275	FBpp0084974; FBpp0084975	Acph-1-PA; Acph-1-PB
isotig03798	1.91018	0.470475	0.864117	0.707031	0.711502	FALSE		2.08546	2.26988	1.59909	1.49437	2.01797	1.73837	1.77577	1.80648	2.22463	747	FBpp0072009	l(2)efl-PA
isotig03804	5.88934	0.999999	0.589306	0.922519	1	FALSE		5.96629	6.11096	6.11341	5.63844	5.7877	5.83133	5.80159	5.84255	5.8452	658
isotig03810	10.3602	0.270823	0.309118	0.231206	1	FALSE		9.88692	10.11	10.3077	10.2256	10.7558	10.5065	10.211	10.3575	10.6724	6262	FBpp0080458	Mhc-PF
isotig03816	3.29282	0.000122315	0.000282014	0.0442525	1	TRUE	F	3.23893	3.60871	3.03959	3.23084	4.01395	3.64126	2.62623	3.02035	2.59693	1803	FBpp0297096; FBpp0078291; FBpp0078293; FBpp0078292	CG1213-PD; CG1213-PB; CG1213-PC; CG1213-PA
isotig03817	6.35403	0.999999	0.925948	0.986011	1	FALSE		6.43926	6.47337	6.34152	6.42874	6.06071	6.2127	6.26131	6.37061	6.53892	4501
isotig03823	5.79524	0.999999	0.809087	0.726096	1	FALSE		5.69199	5.84812	6.01156	5.54343	5.67714	5.70952	5.79037	5.82535	5.99613	4119
isotig03827	3.33018	0.929457	0.75012	0.944032	1	FALSE		3.1093	3.50776	3.60813	3.19141	3.14491	3.16035	3.46509	3.47734	3.2029	4300
isotig03833	8.81811	0.999999	0.994804	0.922489	1	FALSE		8.92937	8.67378	8.75005	8.88787	8.77757	8.71103	8.89936	8.88055	8.83058	3385	FBpp0089363	bl-PC
isotig03835	4.01252	0.937662	0.897845	0.466073	1	FALSE		3.84192	3.9477	3.9616	3.91223	4.10173	3.9698	3.76424	4.26828	4.26359	1688	FBpp0074519	Ubqn-PA
isotig03836	9.11776	0.845338	0.995439	0.513148	1	FALSE		9.25725	9.1029	9.06799	9.51324	8.56647	9.07461	9.0749	9.13805	9.10243	3224	FBpp0075674; FBpp0075675; FBpp0075673	CG10960-PB; CG10960-PA; CG10960-PC
isotig03842	7.61039	0.999999	0.998955	0.934276	1	FALSE		7.52978	7.60733	7.64554	7.51366	7.6728	7.57443	7.50836	7.68602	7.73683	3194	FBpp0085251	Lamp1-PA
isotig03846	7.10255	0.999999	0.700631	0.944032	1	FALSE		7.10555	7.28307	7.4325	7.0792	6.93826	7.20706	6.879	7.02168	6.87558	4536	FBpp0290016; FBpp0070395	CG2918-PB; CG2918-PA
isotig03847	4.51472	0.906724	0.887877	0.59598	1	FALSE		4.53016	4.41294	4.24695	4.90648	4.37918	4.48582	4.50735	4.43833	4.62586	2527	FBpp0291019; FBpp0301605; FBpp0071221	HP1b-PB; HP1b-PC; HP1b-PA
isotig03851	4.94023	0.230627	0.722633	0.0656147	1	FALSE		4.73463	4.96976	4.99441	4.6102	4.90297	4.90041	4.58933	5.322	5.2585	3172	FBpp0290528	Zasp52-PI
isotig03854	4.68173	0.548437	0.886187	0.0815296	1	FALSE		4.39824	4.71813	4.65551	4.39428	4.77966	4.7506	4.43254	4.9366	4.94519	2502	FBpp0302948	Zasp52-PT
isotig03855	3.22832	0.93162	0.910421	0.345457	1	FALSE		3.00673	3.2063	3.25376	2.92178	3.46815	3.13399	3.14843	3.39491	3.42911	1440	FBpp0302950; FBpp0302949; FBpp0302947; FBpp0302945; FBpp0301786	Zasp52-PV; Zasp52-PU; Zasp52-PS; Zasp52-PQ; Zasp52-PN
isotig03856	5.77332	0.999999	0.966941	0.674587	1	FALSE		5.93946	5.63596	5.72722	5.81337	5.6719	5.61922	5.96855	5.75853	5.78262	3854	FBpp0089016; FBpp0089014; FBpp0088429; FBpp0088419	Sdic2-PA; Sdic4-PA; sw-PK; sw-PA
isotig03861	3.6557	8.63926e-08	0.000201288	0.901615	0.00216864	TRUE	F	3.29497	3.46114	3.64787	3.68786	2.76509	3.09656	3.43468	4.65046	3.99528	3390
isotig03866	5.62076	0.999999	0.980005	0.633947	1	FALSE		5.66313	5.58647	5.5135	5.39813	5.95022	5.6855	5.48675	5.74575	5.47603	3064
isotig03874	2.74068	0.999999	0.894791	0.726096	1	FALSE		2.77593	2.63035	2.52783	2.90877	2.63133	2.6541	2.84975	2.88689	2.74925	866
isotig03876	7.86401	1.05085e-65	0.000137453	5.18149e-63	1	TRUE	A	3.89302	8.04275	7.17113	4.52324	9.42939	8.48178	4.08326	8.76825	7.24003	1482	FBpp0293860	CG30345-PB
isotig03877	4.55921	5.27631e-07	0.277426	1.13375e-06	0.847852	TRUE	A	4.19657	4.63623	4.25472	4.02086	5.36808	4.72139	4.0706	4.83125	4.37524	1661
isotig03880	6.39181	0.999999	1	0.983672	1	FALSE		6.48956	6.37818	6.33076	6.25371	6.51498	6.43723	6.55276	6.26907	6.26281	3058	FBpp0111655; FBpp0079303; FBpp0305611	lmgA-PB; lmgA-PA; lmgA-PC
isotig03885	3.52015	0.920023	0.928384	0.290853	1	FALSE		3.55663	3.09135	3.50715	3.84143	3.41088	3.51529	3.82428	3.43343	3.34751	2125	FBpp0075630	CG11255-PB
isotig03887	2.74	0.999999	0.868528	0.638659	1	FALSE		3.11282	2.74076	2.71266	2.72017	2.79346	2.6246	2.80672	2.54775	2.51501	1187
isotig03890	4.19173	0.999999	0.975091	0.815342	1	FALSE		4.30897	4.07234	4.11885	4.20336	4.354	4.18902	4.32461	4.07724	4.03582	1828
isotig03898	5.16511	0.999999	0.871285	0.946347	1	FALSE		5.16689	5.3023	5.33033	4.97811	5.21885	5.27414	5.13825	5.01488	5.01426	809
isotig03899	4.6622	0.999999	1	0.955623	1	FALSE		4.65469	4.66787	4.69213	4.8247	4.52483	4.57051	4.63419	4.61526	4.75289	1080
isotig03905	3.65462	0.999999	0.563659	0.77971	1	FALSE		3.70978	4.00988	3.813	3.62392	3.73676	3.63115	3.14129	3.53655	3.54163	896	FBpp0084759	CG11899-PA
isotig03906	1.67418	0.700446	0.783903	0.45287	1	FALSE		1.7484	1.81664	1.63114	2.15715	1.53206	1.54479	1.59167	1.63071	1.2208	818
isotig03909	3.65267	0.999999	0.528543	0.916236	1	FALSE		3.78349	3.81918	3.87432	3.5976	3.51954	3.5684	3.52566	3.41962	3.70369	921
isotig03914	6.21419	0.0294319	0.172091	0.0136131	1	TRUE	A	5.46583	6.16463	6.23544	6.12957	6.51821	6.68676	5.76024	6.43745	6.15728	4541	FBpp0080116	CAH1-PA
isotig03917	5.07975	0.0274117	0.282469	0.0194322	1	TRUE	A	4.42538	5.09923	5.06895	4.83197	5.40097	5.56722	4.86073	5.23763	4.91249	2874
isotig03918	6.38269	0.999999	0.567259	0.932935	1	FALSE		6.54016	6.51504	6.471	6.44512	6.33775	6.57248	6.34611	6.02852	6.08593	4885	FBpp0086650	CG8323-PA
isotig03920	4.52845	0.917515	0.405057	0.85802	1	FALSE		4.44603	4.68366	4.49037	4.82248	4.64653	4.59799	4.40631	4.38824	4.16972	2955	FBpp0086650	CG8323-PA
isotig03925	8.24918	0.600053	0.831785	0.131333	1	FALSE		7.83721	8.16907	8.31269	7.91626	8.40096	8.23976	7.94903	8.59132	8.60463	2608	FBpp0072709; FBpp0072708	CG12099-PA; CG12099-PB
isotig03926	6.23004	0.61465	0.437611	0.648208	1	FALSE		6.14233	6.02171	6.15602	5.92284	6.28719	6.0654	6.09887	6.59849	6.60785	2611
isotig03933	5.46838	0.761345	0.978715	0.11512	1	FALSE		5.16405	5.50764	5.50309	5.23244	5.72738	5.54983	5.17057	5.56869	5.66999	1365	FBpp0305431; FBpp0078777	Gpdh-PF; Gpdh-PB
isotig03934	6.27435	0.998882	0.722886	0.856601	1	FALSE		6.30626	6.24625	6.48426	5.99762	6.29268	5.94797	6.15228	6.3328	6.59046	1943	FBpp0288747; FBpp0303241	CG42240-PA; CG42240-PB
isotig03939	8.8324	0.999999	0.992318	0.787797	1	FALSE		8.74724	8.86336	8.94478	8.70254	8.94195	8.94567	8.63418	8.82493	8.85209	1804	FBpp0070584	VhaAC39-1-PA
isotig03947	6.41922	0.780777	0.723541	0.48418	1	FALSE		6.04908	6.23143	6.41999	6.2163	6.8683	6.56051	6.32324	6.36989	6.56869	881	FBpp0074299; FBpp0074298; FBpp0074296	wupA-PF; wupA-PG; wupA-PC
isotig03949	6.24799	0.472976	0.504894	0.458754	1	FALSE		5.82631	6.04078	6.20579	6.08676	6.79366	6.36599	6.13937	6.17969	6.37993	794	FBpp0300556; FBpp0074300; FBpp0074297	wupA-PI; wupA-PE; wupA-PD
isotig03950	6.3947	0.643059	0.686772	0.480931	1	FALSE		6.0442	6.18553	6.36136	6.16782	6.88866	6.50353	6.30199	6.3543	6.5613	794	FBpp0300555; FBpp0074299; FBpp0074298; FBpp0074296	wupA-PH; wupA-PF; wupA-PG; wupA-PC
isotig03953	7.63189	0.999999	0.997393	0.990693	1	FALSE		7.49526	7.67953	7.70093	7.5751	7.59433	7.62047	7.71434	7.59615	7.69629	8778	FBpp0271733; FBpp0271730	shot-PL; shot-PI
isotig03959	5.22718	0.0556456	0.529232	0.0803322	0.927856	TRUE	G	5.30996	4.901	4.76863	5.82827	5.06416	4.93027	5.26375	5.42441	5.25307	4298	FBpp0081854	Ugt86Di-PA
isotig03961	4.93433	0.853274	0.861208	0.412357	1	FALSE		5.01051	4.80111	4.77594	5.20635	4.62248	4.75797	5.08384	5.09607	4.95053	3631
isotig03965	3.9188	0.999999	0.947505	0.519337	1	FALSE		4.00409	3.76404	3.76222	4.18262	3.73995	3.7892	3.9992	3.9545	4.00578	2223
isotig03983	6.80865	0.903674	0.808544	0.626406	1	FALSE		7.08525	7.02156	6.76243	6.96421	6.3854	6.67965	6.77599	6.47501	6.96725	5239
isotig03996	4.20246	0.0685649	0.100583	0.190386	1	TRUE	N	3.76941	4.04655	4.2771	4.07994	4.00024	4.09676	4.10856	4.48449	4.73028	1272	FBpp0288515; FBpp0084846; FBpp0084844; FBpp0099941	kay-PF; kay-PB; kay-PA; kay-PD
isotig03997	7.20124	0.999999	0.987497	0.999789	1	FALSE		7.31278	7.19569	7.24279	7.15583	7.27403	7.21036	7.12658	7.17394	7.10645	4827	FBpp0084729	CG11837-PA
isotig04001	5.98554	0.117724	0.87823	0.0174063	1	TRUE	I	5.6703	6.00439	5.80851	5.62872	6.48956	5.99227	5.58328	6.2421	6.18012	2576	FBpp0304284; FBpp0297785; FBpp0297786; FBpp0297788; FBpp0297784	CG43340-PP; CG43340-PD; CG43340-PC; CG43340-PF; CG43340-PA
isotig04004	3.73646	0.00503437	0.0438934	0.218827	0.69058	TRUE	N	3.66082	3.3937	3.60399	3.4028	3.63351	3.66537	3.53692	4.02814	4.4032	3209	FBpp0306158; FBpp0306157; FBpp0306156; FBpp0306155; FBpp0306154	Anxb11-PG; Anxb11-PF; Anxb11-PE; Anxb11-PD; Anxb11-PC
isotig04005	3.25127	0.125382	0.273413	0.122694	1	TRUE	L	3.05929	3.05026	3.38708	2.8326	3.25155	3.13817	3.08521	3.5346	3.71979	3168
isotig04008	2.48537	0.834353	0.588709	0.985123	1	FALSE		2.27581	2.54178	2.68423	2.52591	2.07853	2.12214	2.66383	2.86491	2.41614	1752	FBpp0305653; FBpp0305652; FBpp0305651; FBpp0305650; FBpp0305649	Wnk-PI; Wnk-PH; Wnk-PG; Wnk-PF; Wnk-PE
isotig04011	5.94169	0.999999	0.864117	0.946119	1	FALSE		5.88703	5.79183	5.94563	5.81876	5.894	5.88372	5.89221	6.17801	6.13443	2344	FBpp0099871; FBpp0080752	Pax-PG; Pax-PF
isotig04016	5.04268	0.999999	0.913155	0.677859	1	FALSE		4.85491	4.88233	5.05977	4.90016	5.2926	5.04618	4.962	5.18499	5.13913	1646	FBpp0306284; FBpp0306283; FBpp0297553; FBpp0099871; FBpp0080752	Pax-PK; Pax-PJ; Pax-PH; Pax-PG; Pax-PF
isotig04022	4.09799	0.00511585	0.983619	0.000278236	1	TRUE	I	3.56859	4.04442	4.55099	3.16377	4.43382	4.32172	3.8055	4.15322	4.32436	1604	FBpp0072555; FBpp0072554; FBpp0072553	CG9134-PC; CG9134-PA; CG9134-PB
isotig04025	5.48653	0.999999	0.95981	0.992537	1	FALSE		5.41139	5.42944	5.44979	5.61048	5.56217	5.53078	5.33514	5.53637	5.49319	2471
isotig04032	3.46817	0.19046	0.0341809	0.990693	1	TRUE		4.04959	3.90383	3.59076	3.13165	3.33032	3.50857	3.19637	2.89196	3.2137	1983	FBpp0075602; FBpp0074836	CG14120-PA; CG6839-PA
isotig04038	4.43558	0.999999	0.998467	0.886892	1	FALSE		4.33217	4.48413	4.42387	4.56028	4.25347	4.45044	4.39062	4.34335	4.64262	1790
isotig04045	2.42933	0.729683	0.991619	0.313195	1	FALSE		2.36886	2.4177	2.28225	2.8669	2.33029	2.12318	2.51559	2.61465	2.18094	1626	FBpp0087083	CG8321-PA
isotig04054	1.28697	0.999999	1	0.971448	1	FALSE		1.43595	1.26026	1.19429	1.23492	1.42744	1.19857	1.21048	1.32276	1.28617	855	FBpp0099821; FBpp0085317	CG1832-PB; CG1832-PA
isotig04055	1.14491	0.999999	0.955525	0.440088	1	FALSE		1.11938	1.23183	0.811842	1.18866	1.31877	1.1589	1.03201	1.41813	0.929948	775	FBpp0304194; FBpp0304193; FBpp0304192; FBpp0304191; FBpp0076797	Blimp-1-PE; Blimp-1-PD; Blimp-1-PC; Blimp-1-PB; Blimp-1-PA
isotig04056	1.90826	0.999999	0.978307	0.848843	1	FALSE		1.73444	2.00283	2.03496	1.9179	2.00678	1.93671	1.7843	1.98711	1.72988	664	FBpp0079844	crol-PD
isotig04058	0.325384	0.999999	0.999765	0.993551	1	FALSE		0.265554	0.239878	0.4079	0.640017	0.215486	0.205553	-0.0448616	0.437711	0.47022	508
isotig04062	2.54189	0.775539	0.849896	0.782144	1	FALSE		2.47661	2.70906	2.65539	2.7772	2.08738	2.24598	2.66962	2.7608	2.32071	749
isotig04066	1.2783	0.163323	0.222108	0.875999	0.398735	TRUE		1.04314	1.58529	1.22516	1.514	-0.00888978	0.909826	1.50146	1.69877	1.39057	411	FBpp0292104; FBpp0292103; FBpp0292102; FBpp0292101; FBpp0292100	CG42708-PI; CG42708-PH; CG42708-PB; CG42708-PC; CG42708-PE
isotig04068	7.04917	0.999999	0.898891	0.963874	1	FALSE		6.83554	6.90599	6.97341	7.30449	6.96352	7.10982	7.15182	7.05148	7.09031	7623
isotig04073	9.76784	0.999999	0.836263	0.565073	1	FALSE		9.70143	9.86199	9.71527	9.66135	10.094	9.87813	9.44808	9.71349	9.74917	8104	FBpp0079640	Mdh1-PA
isotig04080	6.95901	0.151128	0.389117	0.600322	0.60876	TRUE		7.05416	6.75346	6.37252	7.33274	6.56794	6.66883	6.881	7.39093	7.25332	4130	FBpp0071081	l(1)G0193-PA
isotig04082	6.2463	0.0956374	0.325496	0.53825	0.526936	TRUE		6.36516	6.03911	5.68061	6.55029	5.96399	5.96491	6.1568	6.69315	6.49711	3995	FBpp0071082	l(1)G0193-PB
isotig04085	7.42651	0.999999	0.919441	0.497707	1	FALSE		6.99972	7.37291	7.50092	7.24803	7.54728	7.46275	7.38137	7.38808	7.80555	2952
isotig04091	6.10891	0.0232546	0.426629	0.0332202	0.560939	TRUE	E	6.26517	6.14003	5.92336	6.71497	5.25684	5.33259	6.39916	6.18169	6.17865	5705	FBpp0305585; FBpp0290384	CG7166-PC; CG7166-PB
isotig04093	5.10046	0.184796	0.475432	0.104006	1	TRUE	E	5.41636	5.1024	4.97709	5.4444	4.42899	4.58454	5.2859	5.15681	5.18774	3131
isotig04097	5.3571	0.999999	0.926776	0.872529	1	FALSE		5.28803	5.32784	5.15406	5.56195	5.23498	5.30273	5.48509	5.34754	5.4643	2757
isotig04101	4.04183	0.0212197	0.0361604	0.962539	0.374515	TRUE	F	3.66379	3.89707	4.01864	4.21217	3.59078	3.64376	3.99793	4.48376	4.52615	2474
isotig04102	7.47509	0.669703	0.27436	0.68383	1	FALSE		7.68859	7.44636	7.37774	7.42067	7.15331	6.93657	7.62699	7.85906	7.55651	3103	FBpp0289142	p130CAS-PD
isotig04108	7.35043	0.999999	0.700102	0.804749	1	FALSE		7.34688	7.60401	7.60096	7.10435	7.43422	7.47075	7.17447	7.33591	6.94628	3642	FBpp0305308; FBpp0079157	baf-PB; baf-PA
isotig04118	6.92686	0.999999	0.972855	0.61828	1	FALSE		7.22923	6.82637	6.82496	6.89913	6.88138	6.71186	7.1283	6.96834	6.7937	2396
isotig04120	2.51355	0.999999	0.706029	0.92171	1	FALSE		2.56959	2.20391	2.58029	2.72567	2.77658	2.51718	2.43599	2.30651	2.40833	3349
isotig04121	4.56443	0.999999	0.98577	0.996255	1	FALSE		4.5541	4.57805	4.62144	4.44877	4.58827	4.49797	4.62613	4.52372	4.63153	3041	FBpp0271751	CG1827-PC
isotig04125	2.33173	0.999999	0.926776	0.526547	1	FALSE		2.26401	2.2751	2.64007	2.33233	2.3804	2.34741	2.19279	2.00553	2.46925	1413	FBpp0271751	CG1827-PC
isotig04126	3.45735	0.999999	0.858231	0.990693	1	FALSE		3.48357	3.65737	3.42369	3.4807	3.11855	3.40274	3.41781	3.47829	3.59721	2995	FBpp0293271; FBpp0083850	mbc-PB; mbc-PA
isotig04127	4.06454	0.999999	0.913781	0.98001	1	FALSE		4.18142	4.15019	4.01879	4.08185	3.76495	4.04711	3.96986	4.13096	4.19196	2887	FBpp0293271; FBpp0083850	mbc-PB; mbc-PA
isotig04132	4.48725	0.827272	0.878498	0.458131	1	FALSE		4.164	4.37852	4.55131	4.31474	4.87897	4.50711	4.43479	4.52367	4.52346	2745	FBpp0290380	Zasp66-PN
isotig04138	6.1127	0.999999	0.854373	0.950209	1	FALSE		6.13078	6.05584	6.12499	6.14209	5.77711	6.03039	6.09349	6.27242	6.32242	2751
isotig04144	3.07593	0.999999	0.985079	0.893916	1	FALSE		3.06612	2.9757	3.01443	3.19041	2.98168	3.08103	2.95705	3.04147	3.33781	2506
isotig04146	3.16528	0.999999	0.844085	0.999789	1	FALSE		3.02866	3.212	2.88759	3.34068	2.98756	3.15887	3.12052	3.23099	3.43938	1979
isotig04150	7.9344	0.999999	0.960599	0.596548	1	FALSE		8.17413	7.8821	7.97486	7.97569	7.84602	7.70119	8.14114	7.96683	7.66423	2502	FBpp0076068; FBpp0076069	CG8108-PA; CG8108-PB
isotig04157	8.20663	0.000547418	0.00732088	0.00179613	1	TRUE	A	8.70095	8.47883	7.92741	8.19403	7.62118	6.98745	8.80996	8.30786	8.02292	2020
isotig04164	6.1827	0.00087217	0.37216	0.00322474	0.716519	TRUE	E	6.22192	5.57233	5.66963	7.23765	5.59291	6.26635	6.40761	6.17989	5.55496	1770	FBpp0291533; FBpp0083270; FBpp0083269	CG4572-PD; CG4572-PB; CG4572-PA
isotig04171	5.4435	0.999999	1	0.811067	1	FALSE		5.61068	5.31661	5.34009	5.21156	5.62891	5.49058	5.14111	5.60173	5.55871	1493	FBpp0297096; FBpp0078291; FBpp0078293; FBpp0078292	CG1213-PD; CG1213-PB; CG1213-PC; CG1213-PA
isotig04175	6.58928	0.999999	0.815094	0.811067	1	FALSE		6.67291	6.81225	6.55242	6.51903	6.83608	6.59183	6.50782	6.45447	6.27048	2722
isotig04182	5.4184	0.999999	0.932655	0.946408	1	FALSE		5.41645	5.37968	5.19031	5.44636	5.59626	5.46907	5.40214	5.43929	5.39553	1265
isotig04186	3.43257	0.483995	0.621269	0.978439	0.741856	FALSE		3.36581	3.44838	3.89949	3.42313	3.4596	3.33895	3.56805	3.1839	3.03555	1731
isotig04194	6.83449	0.999999	0.866577	0.820664	1	FALSE		6.82281	6.922	6.93484	6.76473	6.94706	7.02434	6.53655	6.6845	6.81196	739
isotig04201	8.12872	0.999999	0.801453	0.957062	1	FALSE		8.02547	8.33725	8.43253	7.9521	7.94597	7.99124	8.16772	8.09609	8.12772	14853	FBpp0292450; FBpp0292449; FBpp0292447; FBpp0304679; FBpp0304678	Msp-300-PH; Msp-300-PG; Msp-300-PD; Msp-300-PM; Msp-300-PL
isotig04202	4.85798	0.999999	0.807989	0.938692	1	FALSE		4.8218	5.0247	5.13055	4.57182	5.00038	4.69951	4.94515	4.71411	4.7182	1444	FBpp0292451; FBpp0292450; FBpp0292449; FBpp0292447; FBpp0304679	Msp-300-PI; Msp-300-PH; Msp-300-PG; Msp-300-PD; Msp-300-PM
isotig04205	9.34343	0.999999	0.996011	0.977839	1	FALSE		9.4359	9.26783	9.31875	9.36621	9.22139	9.32708	9.3685	9.38526	9.38798	7724	FBpp0072672	alpha-Spec-PA
isotig04208	9.14146	0.999999	0.984325	0.801024	1	FALSE		9.10199	9.22904	8.95069	9.26016	9.01903	9.05255	9.32261	9.25246	9.03656	7969	FBpp0297771; FBpp0072455	Gale-PB; Gale-PA
isotig04213	6.74145	0.831252	0.887634	0.652934	1	FALSE		6.7692	6.67483	6.93867	7.29646	6.28541	6.84359	6.62958	6.62005	6.35095	8249	FBpp0297096; FBpp0078291; FBpp0078293; FBpp0078292	CG1213-PD; CG1213-PB; CG1213-PC; CG1213-PA
isotig04218	6.90933	0.999999	0.944863	0.684246	1	FALSE		7.10138	6.82063	6.89838	6.98915	6.65197	6.72964	7.10761	6.95523	6.86355	5459	FBpp0078817; FBpp0078816	CG9135-PB; CG9135-PA
isotig04223	5.8657	0.999999	0.995137	0.985546	1	FALSE		5.88807	6.00361	5.83468	6.02834	5.72188	5.7803	5.79974	5.78134	5.92231	4407	FBpp0084189	CG11857-PA
isotig04224	6.3072	0.999999	0.999765	0.947832	1	FALSE		6.31578	6.37967	6.26251	6.48377	6.12482	6.22198	6.31263	6.23222	6.39928	4407	FBpp0084189	CG11857-PA
isotig04227	3.67716	0.660966	0.964223	0.178879	1	FALSE		3.68888	3.56859	3.82724	3.84015	3.26877	3.66536	3.64373	3.49527	3.97965	1560
isotig04228	7.17755	0.999999	0.932655	0.566714	1	FALSE		6.97185	7.24993	7.00148	7.09463	7.26267	7.07519	7.0686	7.5617	7.21691	4280	FBpp0082702; FBpp0082701; FBpp0082700; FBpp0082699	glob1-PD; glob1-PA; glob1-PB; glob1-PC
isotig04232	3.00314	0.829893	0.962417	0.50795	1	FALSE		2.96914	3.02082	2.8745	2.79575	3.39344	3.02693	2.68823	2.93881	3.2031	453
isotig04233	6.59455	0.999999	1	0.741312	1	FALSE		6.41356	6.747	6.67483	6.50692	6.5489	6.71185	6.3952	6.69975	6.60642	4519
isotig04238	4.90522	0.999999	0.59744	1	1	FALSE		4.96219	4.76278	4.91178	4.9597	5.21475	4.99358	4.78532	4.70551	4.78092	4416	FBpp0112387	CG6006-PC
isotig04244	6.50433	0.999999	0.987052	0.889174	1	FALSE		6.44588	6.45225	6.42711	6.37317	6.63365	6.54032	6.39661	6.6364	6.60398	2833	FBpp0086484	Flo-1-PA
isotig04248	8.1801	0.999999	0.806407	0.996409	1	FALSE		8.34902	8.24412	8.11661	8.15555	8.34439	8.34071	8.05539	7.98231	7.96737	2949	FBpp0293470; FBpp0080509	ApepP-PB; ApepP-PA
isotig04252	11.6667	0.271205	0.984058	0.0603016	1	FALSE		11.976	11.5573	11.5079	11.8265	11.5949	11.5971	11.7831	11.8162	11.1992	1975	FBpp0073669	CtsB1-PA
isotig04253	5.33194	0.999999	0.966941	0.750514	1	FALSE		5.23449	5.1688	5.47596	5.49443	5.22782	5.49694	5.09888	5.33889	5.39021	3794
isotig04259	5.35381	0.707533	0.996988	0.0753309	1	FALSE		5.61838	5.14566	5.15066	5.55866	5.26882	5.21683	5.67748	5.1658	5.24819	2697
isotig04262	4.64851	0.999999	0.935244	0.983946	1	FALSE		4.70897	4.41793	4.5233	4.5248	4.79313	4.73567	4.82109	4.66149	4.59883	2414
isotig04270	5.39094	0.21207	0.289437	0.158749	1	FALSE		5.20218	5.88796	5.80822	4.95204	5.33486	5.44402	5.03493	5.43163	5.12196	1192
isotig04272	4.46962	0.999999	0.996011	0.968087	1	FALSE		4.41996	4.49778	4.37761	4.33142	4.6234	4.54122	4.53478	4.42836	4.44962	1634
isotig04277	2.91086	0.999999	0.990019	0.977752	1	FALSE		2.94025	2.81763	2.81936	2.98423	2.86183	2.95888	2.88229	2.8977	3.02411	1327
isotig04282	4.71267	0.999999	1	0.911269	1	FALSE		4.68893	4.69698	4.71475	4.90151	4.52616	4.69704	4.73565	4.71713	4.71034	2702	FBpp0083624	mats-PA
isotig04287	5.42085	0.636651	0.490497	0.501985	1	FALSE		5.62525	5.55613	5.63806	4.97724	5.28596	5.64641	5.23943	5.2449	5.43012	2089
isotig04292	3.27008	0.345248	0.961753	0.163336	1	FALSE		3.45604	3.26533	2.95021	3.76005	2.93276	3.28864	3.25882	3.15637	3.17566	2246	FBpp0077032	CG17065-PA
isotig04293	2.58125	0.820774	0.943348	0.756037	1	FALSE		2.53747	2.70026	2.42922	2.96093	2.25665	2.75067	2.52065	2.41182	2.53662	1671	FBpp0290783; FBpp0077032	CG17065-PB; CG17065-PA
isotig04294	2.20405	0.999999	0.959739	0.967725	1	FALSE		2.12569	2.26898	2.09428	2.33675	2.02152	2.08746	2.31877	2.22159	2.32119	778
isotig04295	0.412986	0.793008	0.996011	0.779275	0.928517	FALSE		0.492451	0.443942	0.134136	0.935656	0.000736736	0.394331	0.20066	0.492869	0.413715	664
isotig04297	2.47133	0.999999	0.969359	0.732909	1	FALSE		2.32532	2.52599	2.33031	2.30089	2.69161	2.56649	2.39479	2.40355	2.65038	1551
isotig04302	5.95192	0.872227	0.635866	0.744625	1	FALSE		5.82268	6.0567	6.10971	5.81976	5.66907	5.77749	5.77271	6.29027	6.125	4304	FBpp0305867; FBpp0290810; FBpp0290809; FBpp0089277; FBpp0089280	shi-PO; shi-PK; shi-PJ; shi-PG; shi-PF
isotig04303	4.20505	0.999999	0.969383	0.999198	1	FALSE		4.23702	4.10142	4.37299	4.0112	4.31241	4.06771	4.31719	4.23656	4.14661	4053	FBpp0071270	t-PA
isotig04305	4.94802	0.911336	0.996983	0.178879	1	FALSE		5.06509	4.9739	4.72595	5.2286	4.80862	4.72231	5.15076	4.92575	4.83611	3451	FBpp0304888; FBpp0304887; FBpp0304886; FBpp0304885; FBpp0304884	tral-PI; tral-PH; tral-PG; tral-PF; tral-PE
isotig04308	1.66755	0.999999	0.689471	0.737073	1	FALSE		1.52581	1.54452	1.25903	1.94802	1.66755	1.63238	1.94	1.62431	1.73102	1742
isotig04311	3.85744	0.999999	0.996011	0.999198	1	FALSE		3.75602	3.83936	3.87281	3.92281	3.81874	3.82792	3.88462	3.9581	3.82575	1936
isotig04313	5.35965	0.968633	0.984058	0.328429	1	FALSE		5.08748	5.14908	5.6753	5.21131	5.35944	5.41369	5.38232	5.25091	5.59861	2714
isotig04317	6.16248	0.999999	1	0.949082	1	FALSE		6.15077	5.97715	6.35943	6.29582	6.18574	6.05019	6.21286	6.11295	6.07666	4652
isotig04320	4.10882	0.898248	0.297838	0.988434	1	FALSE		3.9591	4.05319	3.9498	4.39647	4.28209	4.27661	3.97768	3.84741	4.13865	3701	FBpp0083214	Vha13-PA
isotig04321	3.70046	0.880851	0.423575	0.719531	1	FALSE		3.61026	3.55586	3.58126	3.89641	3.7685	4.00005	3.55221	3.42705	3.81349	3672	FBpp0083214	Vha13-PA
isotig04322	2.80135	0.999999	0.915184	0.940307	1	FALSE		2.6929	2.74458	2.79244	2.82897	2.63976	2.79953	2.77239	2.91407	2.99923	1803	FBpp0083214	Vha13-PA
isotig04323	-0.617041	0.0932308	0.59784	0.811067	0.256434	TRUE	E	-1.04699	-0.333089	-1.67975	0.424955	-0.79346	-0.759345	-0.939081	-1.25636	-0.29316	540
isotig04328	5.8797	0.999999	0.946187	0.918778	1	FALSE		5.9267	5.93731	6.03313	5.7772	5.79956	5.82295	5.71532	5.87401	6.00068	2592
isotig04331	4.8599	0.670209	0.969359	0.579109	0.928517	FALSE		4.93746	4.68052	4.70509	4.63916	5.12259	4.8112	4.53048	5.1174	5.06131	2670
isotig04335	5.62049	0.276491	0.891085	0.0243505	1	FALSE		5.98007	5.58692	5.5678	5.86881	5.42564	5.4159	5.92293	5.46569	5.13496	2507	FBpp0087094	SmD3-PA
isotig04339	5.73632	0.894087	0.30703	0.995872	1	FALSE		5.99162	6.03494	5.80801	5.58597	5.72189	5.76213	5.5104	5.44244	5.6571	3281
isotig04341	12.3179	5.70715e-14	0.425763	1.10741e-13	0.369514	TRUE	L	11.7548	12.2609	12.5065	11.6398	12.1971	12.5103	11.4219	12.6247	13.1339	3132
isotig04342	10.5452	1.33333e-06	0.715233	1.61629e-07	1	TRUE	L	9.99249	10.4226	10.7289	9.85471	10.5427	10.7344	9.72201	10.8211	11.3362	2086
isotig04343	2.25662	0.999999	0.930144	0.93807	1	FALSE		2.11259	2.10228	2.2343	2.33296	2.50979	2.19469	2.5076	2.12788	2.09798	2163
isotig04344	3.42366	0.530506	0.870463	0.781716	0.755606	FALSE		3.38394	3.18327	3.40834	3.3532	3.88767	3.359	3.67631	3.3083	3.07453	2044
isotig04345	6.56347	0.47873	0.195243	0.710171	1	FALSE		5.8568	6.30013	6.49572	6.59512	6.86011	7.0503	6.59591	6.61886	6.38898	1066	FBpp0084520	CG6277-PA
isotig04346	4.60813	0.0509944	0.0628954	0.44186	0.912799	TRUE	A	3.80653	3.99293	4.74036	4.66992	4.81232	5.29249	4.7855	4.45992	4.35701	1064	FBpp0084520	CG6277-PA
isotig04349	7.55035	0.999999	0.641932	0.98897	1	FALSE		7.60285	7.78692	7.71284	7.46856	7.09326	7.44736	7.55888	7.60642	7.57277	2928	FBpp0075092; FBpp0075091	sina-PB; sina-PA
isotig04352	8.39864	2.33353e-08	0.653022	2.79304e-10	1	TRUE	A	7.4044	8.33708	8.63114	7.41929	9.02749	8.948	7.24191	8.62715	8.69498	6596	FBpp0074486; FBpp0074485; FBpp0298023; FBpp0298022; FBpp0298021	Pfrx-PB; Pfrx-PG; Pfrx-PL; Pfrx-PK; Pfrx-PJ
isotig04358	8.08952	0.999999	0.996983	0.836382	1	FALSE		8.11331	8.07146	8.10791	8.3163	7.85263	7.95568	8.19352	8.11386	8.03211	7170	FBpp0111710; FBpp0111709; FBpp0089398; FBpp0089397; FBpp0073967	Chc-PF; Chc-PE; Chc-PD; Chc-PC; Chc-PB
isotig04364	5.35508	0.000449496	0.000499509	0.805242	0.262797	TRUE	F	5.02438	5.07033	5.37135	5.49189	4.46436	4.83039	5.53533	5.94402	5.84226	4634	FBpp0086994; FBpp0086995	CG8785-PA; CG8785-PB
isotig04370	3.34051	0.800642	0.848282	0.826475	1	FALSE		3.27815	3.21389	3.65687	3.70787	3.30689	3.19569	3.22719	3.14573	3.20267	4805
isotig04374	1.16516	0.853274	0.967028	0.961689	0.892109	FALSE		1.10195	1.11642	1.42471	1.59935	1.05872	0.844094	0.954109	1.14699	1.0779	1813
isotig04375	0.0471221	0.999999	0.945837	0.90865	1	FALSE		-0.0796763	0.36011	0.200802	0.0680827	-0.190629	-0.0597504	0.429725	-0.387867	-0.13481	933
isotig04376	5.1011	0.999999	0.94616	0.606418	1	FALSE		5.20976	5.1555	5.05666	5.20497	4.784	5.02405	5.30373	5.10927	4.99867	3793	FBpp0306127; FBpp0085739	CG9416-PB; CG9416-PA
isotig04382	5.18717	0.0290713	0.947932	0.000819775	1	TRUE	L	5.52734	4.85734	5.04367	5.55165	4.94204	5.20959	5.60924	4.84493	4.78316	4109	FBpp0111759; FBpp0079351; FBpp0079350; FBpp0079349	Hnf4-PD; Hnf4-PC; Hnf4-PB; Hnf4-PA
isotig04388	5.38827	0.999999	0.926819	0.793977	1	FALSE		5.20312	5.3539	5.49504	5.31419	5.2452	5.39264	5.36145	5.51787	5.56926	4610	FBpp0071048	snz-PA
isotig04390	3.50886	0.0982658	0.820771	0.00866901	1	TRUE	L	3.09203	3.18438	3.7897	3.20356	3.59545	3.74889	3.42885	3.39501	3.90929	2018
isotig04396	4.44797	0.902846	0.651144	0.840256	1	FALSE		4.37914	4.51333	4.19525	4.81076	4.41154	4.55308	4.39089	4.31715	4.37162	2809
isotig04398	4.74107	0.0055272	0.195598	0.196517	0.249535	TRUE	E	4.47063	4.79364	4.19528	5.40634	4.44379	4.93107	4.91232	4.50804	4.63355	2266
isotig04401	4.25254	0.395003	0.745368	0.752852	0.708466	FALSE		4.03558	4.38409	4.02643	4.69758	4.03458	4.39794	4.29718	4.02536	4.21431	3091	FBpp0089194; FBpp0085527; FBpp0085526	coro-PC; coro-PB; coro-PA
isotig04406	6.70634	0.999999	0.954901	0.943076	1	FALSE		6.6777	6.89407	6.78191	6.53537	6.82733	6.77974	6.65384	6.57604	6.58804	2969
isotig04413	9.41389	0.999999	0.960599	0.996255	1	FALSE		9.48642	9.42282	9.4441	9.33382	9.34874	9.29563	9.46671	9.50114	9.41144	2084	FBpp0305137; FBpp0305136; FBpp0099540; FBpp0087503; FBpp0087502	14-3-3zeta-PL; 14-3-3zeta-PK; 14-3-3zeta-PJ; 14-3-3zeta-PE; 14-3-3zeta-PD
isotig04415	9.39714	0.999999	0.990019	0.976815	1	FALSE		9.49516	9.39625	9.38536	9.31257	9.42248	9.28147	9.47374	9.44636	9.34645	2084	FBpp0089338; FBpp0087504	14-3-3zeta-PC; 14-3-3zeta-PF
isotig04419	3.63732	0.0469869	0.502088	0.0805979	0.92219	TRUE	G	3.43001	3.48759	3.38589	4.15517	3.33497	3.36799	4.02806	3.53102	3.73809	2258
isotig04421	3.88894	0.743977	0.460746	0.633947	1	FALSE		3.64302	3.67763	3.74697	3.84389	4.148	3.85841	3.76575	4.11093	4.10151	1843
isotig04422	2.95078	0.440292	0.870997	0.259227	1	FALSE		2.98392	2.85153	2.67145	3.33478	2.65192	2.79952	3.06302	3.17229	2.8743	1706
isotig04426	2.92032	0.940927	0.97673	0.485237	1	FALSE		2.76084	3.02434	2.80822	2.95718	3.28458	2.70715	3.14075	2.84212	2.62043	1810
isotig04428	2.22555	0.999999	1	0.66445	1	FALSE		2.14343	2.33318	2.12565	2.03752	2.61325	2.02616	2.43942	2.15861	2.02721	1491
isotig04432	5.00129	0.000201871	0.0328141	0.989184	0.00562636	TRUE	G	4.27633	4.87169	4.85723	5.48508	4.20274	4.55093	4.83067	5.7552	5.37514	1899	FBpp0084526; FBpp0084525; FBpp0084524	TfIIA-L-PB; TfIIA-L-PA; TfIIA-L-PC
isotig04438	7.78458	0.0347011	0.412454	0.0777967	0.911746	TRUE	I	7.52585	7.66541	7.52746	7.36654	8.50711	8.11562	7.19443	7.63309	8.03055	1371	FBpp0289565; FBpp0089206; FBpp0089193; FBpp0089191; FBpp0089190	Spn4-PL; Spn4-PK; Spn4-PH; Spn4-PF; Spn4-PE
isotig04442	4.58496	0.940927	0.981071	0.17642	1	FALSE		4.75904	4.29481	4.51483	4.81853	4.51364	4.55228	4.80309	4.40772	4.50672	1508
isotig04449	4.30685	0.998337	0.996011	0.664827	1	FALSE		4.02483	4.50631	4.29847	4.35709	4.19983	4.27642	4.1078	4.33837	4.57042	1720
isotig04456	4.38046	0.999999	0.954901	0.513148	1	FALSE		4.34775	4.34451	4.2974	4.464	4.52973	3.98923	4.61316	4.42109	4.33157	1109	FBpp0088120	Gadd45-PA
isotig04461	7.52203	0.254767	0.937012	0.0186334	1	FALSE		7.15276	7.55579	7.89229	7.01047	7.89214	7.77	6.80616	7.57305	7.63781	1076
isotig04462	6.82824	0.279928	0.908484	0.0264516	1	FALSE		6.47238	6.83231	7.18924	6.34634	7.22501	7.10224	6.12487	6.84489	6.91828	1066
isotig04465	6.24541	0.0911078	0.850575	0.0063279	1	TRUE	A	5.91783	6.26028	6.67171	5.73178	6.6052	6.5076	5.51005	6.20349	6.37599	940
isotig04469	3.80298	0.999999	0.971979	0.999213	1	FALSE		3.78919	3.69927	3.9352	3.75505	3.95357	3.84918	3.81609	3.77272	3.62574	927
isotig04477	5.51161	0.999999	0.909469	0.988542	1	FALSE		5.72667	5.45623	5.54231	5.60004	5.49999	5.56488	5.29495	5.453	5.42607	703
isotig04479	5.57507	0.00972498	0.127816	0.00935194	1	TRUE	A	5.2776	5.75774	5.83086	5.15361	6.09637	5.96558	4.92104	5.3148	5.41552	668
isotig04485	8.77159	1.65099e-22	0.0799214	2.97918e-23	0.813809	TRUE	A	7.47898	8.51659	9.65872	6.85889	8.58601	10.1798	6.16907	8.39988	8.99556	645	FBpp0302579; FBpp0073631	CG32633-PB; CG32633-PA
isotig04489	9.05671	1.16907e-25	0.116242	4.32041e-27	1	TRUE	A	7.46522	8.91306	10.1094	7.20086	8.82587	10.322	6.5421	8.72924	9.30121	599	FBpp0302579; FBpp0073631	CG32633-PB; CG32633-PA
isotig04492	7.65856	0.999999	0.995257	0.992827	1	FALSE		7.50643	7.65539	7.67741	7.68922	7.57985	7.67761	7.67514	7.7297	7.72254	5239	FBpp0300836; FBpp0300835; FBpp0083891	Rab7-PC; Rab7-PB; Rab7-PA
isotig04496	4.94245	0.999999	0.864117	0.983946	1	FALSE		4.74766	4.72667	5.00488	5.0962	4.83852	4.83643	4.92517	5.13874	5.09956	4689
isotig04500	3.56715	0.999999	0.742782	0.98447	1	FALSE		3.32726	3.5159	3.46101	3.60656	3.3861	3.62686	3.60906	3.83516	3.66987	1715
isotig04502	4.74605	0.999999	0.695374	0.851424	1	FALSE		4.74634	4.69413	4.62012	4.9656	4.97176	4.78428	4.74122	4.61695	4.50523	4351
isotig04506	5.41595	0.999999	0.818203	0.976595	1	FALSE		5.44529	5.59636	5.57877	5.41485	5.43412	5.32824	5.37454	5.34378	5.18337	4052
isotig04512	6.83538	0.337252	0.968308	0.053005	1	FALSE		6.57885	6.78811	7.29912	6.37296	6.48542	7.30533	6.7439	6.72864	6.91077	2983	FBpp0300995; FBpp0292386; FBpp0073789	pdgy-PC; pdgy-PB; pdgy-PA
isotig04515	4.71427	0.697152	1	0.45631	0.978623	FALSE		4.72895	4.70495	4.61937	5.05792	4.24883	4.78594	4.72949	4.68611	4.74845	4212
isotig04516	5.23242	0.999999	0.981071	0.985123	1	FALSE		5.12019	5.2223	5.16254	5.39077	5.07931	5.28841	5.26883	5.26482	5.26915	3375
isotig04517	4.23386	0.117604	0.945152	0.331018	0.351078	TRUE	E	4.06622	4.20995	4.06559	4.8214	3.70981	4.25531	4.26196	4.16798	4.29845	3253
isotig04523	5.09211	0.999999	0.88129	0.961393	1	FALSE		5.01353	5.23927	5.08269	5.40031	5.0758	5.03284	5.01492	4.85995	5.04179	1866	FBpp0078605; FBpp0078604	aux-PB; aux-PA
isotig04525	5.23779	0.244715	0.976004	0.0235003	1	FALSE		5.42604	5.23855	4.96013	5.73249	5.00092	5.09872	5.45484	5.02295	4.99289	3982	FBpp0080746	CG9987-PA
isotig04530	4.17844	0.999999	0.997495	0.860695	1	FALSE		4.11592	4.1876	4.17506	4.37197	4.10597	4.13513	4.28311	4.03908	4.16193	3078
isotig04538	2.4707	0.111398	0.841538	0.0548435	0.926483	TRUE	E	2.51821	2.59695	2.26958	2.93822	1.96215	2.00458	2.78728	2.44125	2.41414	1642
isotig04539	0.696235	0.22019	0.987977	0.161949	0.815162	FALSE		0.639618	0.797074	0.370546	1.30501	0.321041	0.220583	0.753408	1.10167	0.31421	1046
isotig04540	4.73389	0.999999	0.998023	0.615745	1	FALSE		4.71747	4.79445	4.63749	5.05033	4.46728	4.59831	4.8292	4.73729	4.69668	3711
isotig04545	5.29566	0.999999	0.850958	0.760498	1	FALSE		5.26097	5.36384	5.26781	5.07397	5.28412	5.15976	5.18649	5.4893	5.51631	3330	FBpp0302790; FBpp0302788; FBpp0086708	Rcd1-PF; Rcd1-PD; Rcd1-PA
isotig04550	2.05717	0.702222	0.915414	0.270573	1	FALSE		2.03483	2.31613	1.92996	1.93954	2.38436	1.97993	2.18731	2.00948	1.56812	2868
isotig04552	4.0233	0.70957	0.984058	0.289126	1	FALSE		4.06408	4.01382	3.79666	4.35014	3.68702	4.13004	4.16776	3.87098	4.01337	2045	FBpp0080111	p38b-PA
isotig04554	-0.102775	0.999999	0.984721	0.966184	1	FALSE		-0.697948	0.117991	-0.0634028	0.209849	0.0311977	-0.373334	0.059267	-0.2707	-0.180906	1531
isotig04555	4.25676	0.999999	0.801973	0.971448	1	FALSE		4.16717	4.24548	4.3203	4.21169	4.18151	4.05112	4.26282	4.30257	4.5228	3292
isotig04560	7.06648	0.919644	0.688408	0.792957	1	FALSE		6.87572	7.40711	7.45882	7.01158	6.83294	7.14297	6.83753	7.01024	6.85309	2509	FBpp0083397	CG17271-PA
isotig04565	5.50537	0.999999	0.97907	0.681309	1	FALSE		5.61219	5.43924	5.64452	5.45897	5.69356	5.18792	5.71861	5.48618	5.2014	2847
isotig04568	3.88534	0.623057	0.941523	0.398305	1	FALSE		3.9987	3.85866	4.03969	3.85171	4.13936	3.51272	4.09608	3.87115	3.43581	1424
isotig04570	5.35497	0.279721	0.270074	0.283396	1	FALSE		4.85802	5.08316	5.28709	5.17445	5.79149	5.5051	5.2763	5.39623	5.60373	2818	FBpp0298378; FBpp0292545	fau-PF; fau-PE
isotig04571	4.54423	0.237041	0.396665	0.133147	1	FALSE		4.0807	4.3117	4.5459	4.3448	4.93188	4.71788	4.38994	4.56822	4.80893	2305	FBpp0298378; FBpp0292545	fau-PF; fau-PE
isotig04572	6.8091	0.999999	0.919694	0.587617	1	FALSE		6.46599	6.64753	6.89833	6.49308	7.12897	6.84857	6.85088	6.85849	6.96034	1481
isotig04575	3.75953	0.999999	0.97907	0.768091	1	FALSE		3.67656	3.66516	3.75307	3.58015	3.88359	3.8175	3.72342	3.70154	3.99434	2426
isotig04580	4.51383	0.999999	0.95981	0.37374	1	FALSE		4.35939	4.52849	4.61576	4.35718	4.61207	4.77036	4.22083	4.55094	4.53605	2512
isotig04585	5.83313	0.999999	0.628942	0.805155	1	FALSE		6.00006	5.95248	5.96015	5.89209	5.7353	5.9246	5.91419	5.51739	5.50418	2517	FBpp0072572	l(3)02640-PA
isotig04590	6.66944	0.122987	0.249854	0.360853	1	TRUE	A	6.24374	6.32108	6.55399	6.35235	6.98184	7.45713	6.59036	6.52007	6.56147	3520
isotig04595	3.57349	0.521354	0.917872	0.54154	0.729249	FALSE		3.15711	3.8069	3.91111	3.88358	3.63894	3.29101	2.80493	3.5737	3.73456	2509
isotig04600	5.3816	0.999999	1	0.952552	1	FALSE		5.335	5.47959	5.3281	5.29888	5.32429	5.55457	5.32485	5.36329	5.40588	2885	FBpp0303128; FBpp0073016	CG14977-PB; CG14977-PA
isotig04601	4.50493	0.999999	0.997568	0.75552	1	FALSE		4.46289	4.60843	4.46066	4.3336	4.60007	4.62974	4.38505	4.47029	4.56613	1854
isotig04605	5.13085	0.999999	0.918198	0.803058	1	FALSE		4.98176	5.11897	5.07936	5.03154	5.06728	5.17929	5.09213	5.18494	5.40133	2664	FBpp0297721; FBpp0297720; FBpp0087633; FBpp0087632; FBpp0087631	ced-6-PE; ced-6-PD; ced-6-PA; ced-6-PC; ced-6-PB
isotig04609	3.77281	0.999999	0.861892	0.844098	1	FALSE		3.80876	4.12733	3.73159	3.75306	3.75709	3.58954	3.75658	3.65907	3.70845	575	FBpp0297721; FBpp0297720; FBpp0087633; FBpp0087632; FBpp0087631	ced-6-PE; ced-6-PD; ced-6-PA; ced-6-PC; ced-6-PB
isotig04610	3.7925	0.999999	0.995529	0.995827	1	FALSE		3.75068	3.69503	3.97962	3.83076	3.84931	3.75048	3.84132	3.75087	3.65643	1932
isotig04611	3.46518	0.999999	0.961131	0.991396	1	FALSE		3.27578	3.3765	3.56744	3.47606	3.67233	3.44693	3.5521	3.31264	3.45999	1579
isotig04615	5.1787	0.252155	0.975175	0.125514	0.959388	FALSE		5.37586	5.24535	4.94824	5.7063	4.73817	5.12745	5.18749	5.14174	4.9078	1778
isotig04620	6.66163	0.970124	0.943348	0.25561	1	FALSE		6.37802	6.67683	6.76871	6.30224	6.75614	6.67373	6.47879	6.80565	6.98323	1880	FBpp0076958	CG15449-PA
isotig04628	1.13063	0.00385863	0.782181	0.00107631	0.604659	TRUE	A	0.364123	1.32653	1.70503	1.21428	0.893547	1.42498	0.198794	0.961021	1.45704	932
isotig04630	3.94335	0.831857	0.994838	0.252268	1	FALSE		4.03425	3.93907	3.7852	4.31301	3.66088	3.94976	4.06244	3.77662	3.86001	2561	FBpp0292523; FBpp0292522; FBpp0292521; FBpp0292520; FBpp0292519	CG13384-PL; CG13384-PK; CG13384-PJ; CG13384-PI; CG13384-PH
isotig04637	2.57263	0.999999	0.879484	0.736164	1	FALSE		2.85706	2.55385	2.50278	2.60997	2.32345	2.40688	2.59942	2.6222	2.62115	1385
isotig04641	2.73672	0.877275	0.529533	0.726096	1	FALSE		2.30263	2.56748	2.73122	2.67759	2.94444	2.89129	2.81832	2.89669	2.68998	1481
isotig04642	0.744321	0.868332	0.742782	0.86349	1	FALSE		0.601642	1.11501	1.06123	0.627325	0.692023	0.628132	0.72438	0.195654	0.867246	1018
isotig04643	-0.397615	0.999999	0.911735	0.986164	1	FALSE		-0.375697	-0.663927	-0.472861	-0.721676	-0.118452	-0.669879	-0.275729	-0.237286	-0.161429	793
isotig04644	0.714095	0.999999	0.996892	0.67473	1	FALSE		0.398392	0.981464	0.783285	0.607196	0.951342	0.646458	0.592812	0.595677	0.786662	685
isotig04646	8.33538	0.113054	0.0513214	0.4992	1	TRUE		8.61809	8.82795	8.64268	8.02019	7.73819	8.59354	8.02653	7.83515	8.283	1475	FBpp0300973	CG12970-PC
isotig04649	2.50992	0.344123	0.495551	0.596548	0.847852	FALSE		2.76985	2.68481	2.66363	1.91751	2.31428	2.77502	2.59944	2.10952	2.52547	719
isotig04650	2.74222	0.999999	0.999683	0.996255	1	FALSE		2.71535	2.67441	2.81565	2.773	2.84699	2.67275	2.79213	2.70951	2.66545	1457
isotig04655	2.06295	0.149855	0.459196	0.074062	1	TRUE	L	1.81218	2.00021	2.10067	1.4413	1.94714	2.07917	1.76876	2.28343	2.76778	1560
isotig04656	9.58815	0.00017342	0.0338541	0.00168691	1	TRUE	B	8.95345	9.45318	10.1252	8.43184	9.24076	9.25071	9.01311	10.4809	10.1144	1303	FBpp0071463	Cht8-PA
isotig04658	7.06595	0.000301459	0.031731	0.00319674	1	TRUE	B	6.38891	6.87273	7.58115	5.9015	6.60343	6.76776	6.49296	7.99808	7.65643	759	FBpp0071472	Cht4-PA
isotig04659	1.58488	0.000936787	0.151611	0.000673213	1	TRUE	L	0.920071	0.977102	1.99263	0.828685	1.2484	1.71816	1.1072	2.06833	2.44541	795
isotig04667	3.75235	0.624952	0.997322	0.0824227	1	FALSE		3.47392	3.75199	3.9925	3.35985	3.96239	3.7981	3.54245	3.82314	3.93289	1229
isotig04671	4.38975	0.999999	0.991619	0.581774	1	FALSE		4.41619	4.38722	4.23701	4.56088	4.2262	4.34527	4.51146	4.16193	4.59535	1107
isotig04676	4.78986	0.112312	0.386241	0.0738973	1	TRUE	L	4.44183	4.62583	4.92238	4.41304	4.92579	4.64319	4.62123	5.04393	5.24794	1144	FBpp0302772; FBpp0076929; FBpp0076928	CG32521-PD; CG32521-PB; CG32521-PA
isotig04679	2.92162	0.137442	0.275093	0.323349	1	TRUE	L	2.69055	2.55097	3.05256	2.59438	3.07201	2.73684	2.86539	3.11061	3.40595	638
isotig04680	2.19821	0.999999	0.873323	0.960781	1	FALSE		2.34273	2.35378	2.07055	2.19449	1.93837	2.05768	2.18751	2.10972	2.46291	1144
isotig04685	2.34403	0.000218134	0.778702	0.0007586	0.452112	TRUE	E	2.26114	2.58396	1.81009	3.28236	2.06601	1.93467	2.64447	2.00685	1.71535	1211	FBpp0303130; FBpp0076130; FBpp0076129; FBpp0076128; FBpp0076127	vsg-PE; vsg-PC; vsg-PD; vsg-PB; vsg-PA
isotig04690	-0.312179	0.999999	0.989652	0.994237	1	FALSE		-0.472867	-0.428353	-0.238529	-0.63989	0.0209357	-0.082959	-0.0416192	-0.464255	-0.640689	1052
isotig04695	3.00153	0.999999	0.74846	0.991233	1	FALSE		3.09696	3.12858	3.15968	2.75582	2.91883	2.93845	3.05459	2.93123	2.99146	1215
isotig04702	4.01038	0.515096	0.960416	0.818008	0.513337	FALSE		3.63281	4.03533	4.21391	3.66404	4.0451	4.10274	4.34752	4.13637	3.7382	494
isotig04705	-0.760884	0.987999	0.545246	0.989958	1	FALSE		-1.27752	-0.721532	-1.20518	-0.154177	-0.742548	-0.412355	-0.755061	-1.06266	-0.920644	791
isotig04710	6.9419	0.358151	0.88129	0.121311	1	FALSE		6.96779	7.06066	7.00973	6.27817	7.35229	7.24665	6.41022	6.99188	6.83073	9795
isotig04711	5.15456	0.689821	0.927043	0.202774	1	FALSE		5.1802	5.3476	5.18614	4.67946	5.34149	5.36462	4.79158	5.27695	5.06175	7509
isotig04714	6.93276	0.999999	0.932042	0.964125	1	FALSE		7.01192	6.99612	6.81148	7.0368	7.04581	7.00873	6.91403	6.77195	6.76034	5652	FBpp0085054; FBpp0085055; FBpp0303322; FBpp0085057; FBpp0085056	aralar1-PC; aralar1-PB; aralar1-PF; aralar1-PD; aralar1-PA
isotig04719	7.49765	0.867579	1	0.118613	1	FALSE		7.7724	7.38331	7.32614	7.76581	7.33019	7.35991	7.84453	7.31708	7.21234	5215	FBpp0304606; FBpp0078996	x16-PB; x16-PA
isotig04722	7.9763	0.07663	0.88129	0.00711003	1	TRUE	A	7.54441	7.89551	8.26307	7.43906	8.19006	8.58977	7.46258	7.96719	8.00572	4846
isotig04726	7.94682	0.999999	0.97673	0.691216	1	FALSE		7.80463	8.07871	8.10088	7.79621	7.95486	8.15529	7.76258	7.84446	7.964	4742	FBpp0292150; FBpp0305036; FBpp0078101; FBpp0078100; FBpp0078099	P5CDh1-PE; P5CDh1-PF; P5CDh1-PD; P5CDh1-PB; P5CDh1-PA
isotig04730	7.21219	0.999999	0.996011	0.836382	1	FALSE		7.31972	7.13061	7.17904	7.34932	7.11659	7.03034	7.33322	7.21524	7.20281	4323
isotig04734	4.83469	0.999999	0.976004	0.905165	1	FALSE		4.82618	4.78354	4.80398	4.88388	4.67141	4.83095	4.94461	4.80667	4.94151	6030	FBpp0302973	Liprin-alpha-PC
isotig04735	5.07808	0.999999	0.943348	0.47009	1	FALSE		4.93016	5.01577	5.12866	4.89127	5.11798	5.06657	4.89071	5.2079	5.3823	4589
isotig04736	3.81991	0.999999	0.988527	0.779331	1	FALSE		3.68266	3.87877	3.83301	3.82016	3.721	3.81516	3.73207	3.75341	4.10219	4352
isotig04738	3.91757	0.858867	0.77784	0.432986	1	FALSE		3.82687	3.74307	4.15749	3.56385	3.88457	3.88916	3.83032	4.14018	4.11823	4397	FBpp0076412	mus301-PA
isotig04742	2.89073	0.964017	0.67528	0.965135	1	FALSE		2.95467	2.52815	2.67744	2.86641	3.11654	3.09017	2.74527	2.88011	3.05525	3702	FBpp0297914; FBpp0297913; FBpp0297912; FBpp0078863; FBpp0078862	lid-PE; lid-PD; lid-PC; lid-PB; lid-PA
isotig04743	2.4139	0.999999	0.981071	0.849809	1	FALSE		2.29631	2.29412	2.48448	2.7607	2.25799	2.09686	2.48453	2.55164	2.38695	3687
isotig04744	1.97636	0.999999	0.996011	0.906635	1	FALSE		1.7553	2.0615	1.93603	2.29925	1.86657	1.75942	1.94757	2.16296	1.90004	3504
isotig04746	6.3241	0.752128	0.928384	0.210594	1	FALSE		6.57637	6.12043	5.95613	6.58415	6.31697	5.9859	6.45042	6.41852	6.35668	6077
isotig04747	5.58948	0.264211	0.717406	0.0865599	1	FALSE		5.85891	5.34635	5.12015	5.83603	5.60308	5.18748	5.76259	5.68156	5.70197	4259
isotig04750	5.92418	0.0431907	0.57233	0.444466	0.121388	TRUE		5.55863	6.44453	5.04104	5.86048	5.87799	5.94771	6.05722	5.92853	6.1947	5156
isotig04754	6.41004	0.999999	0.976004	0.508627	1	FALSE		6.21865	6.39665	6.41044	6.35672	6.44115	6.62149	6.07774	6.51469	6.57457	3762
isotig04760	8.76779	0.289546	0.0628329	0.842472	1	FALSE		8.94016	8.72582	8.69096	8.72083	8.20117	8.19891	8.91764	9.08464	9.12545	3192	FBpp0085809	CG15100-PA
isotig04763	5.63144	0.999999	0.773928	0.872905	1	FALSE		5.4679	5.59787	5.51415	5.70597	5.68413	5.91709	5.42129	5.6747	5.63798	3227
isotig04767	5.19238	0.000212709	3.44165e-05	0.694875	0.954445	TRUE	F	5.39154	5.39911	4.8097	5.35885	5.78735	5.73793	4.85363	4.31104	4.20631	3508	FBpp0297712	CG13731-PB
isotig04768	5.33617	0.056598	0.236912	0.904973	0.341669	TRUE	C	5.34041	4.903	4.89556	5.01099	5.9981	5.58445	5.32523	5.25787	5.35358	2466
isotig04770	5.83097	0.755691	0.772145	0.915592	0.978626	FALSE		5.67843	5.81823	5.70254	6.13359	5.42398	5.68058	5.84941	5.9835	6.07131	4035	FBpp0082840	GckIII-PA
isotig04775	5.8367	0.999999	0.905762	0.929505	1	FALSE		5.79603	5.88792	5.69223	5.83163	5.57894	5.82706	5.64122	6.01659	6.16504	2591
isotig04778	6.19696	0.999999	0.907492	0.986011	1	FALSE		6.08968	6.25498	6.22264	6.26024	5.87085	6.12886	6.34515	6.33181	6.21134	4371
isotig04782	5.90657	0.917421	0.479662	0.901409	1	FALSE		5.89521	6.11155	5.84987	5.79454	6.16488	6.235	5.67066	5.57283	5.713	2671
isotig04784	4.90663	0.999999	1	0.65682	1	FALSE		5.0086	4.8233	4.84639	5.06429	4.77303	4.92488	5.02327	4.83557	4.82866	2431
isotig04785	5.23001	0.999999	0.978715	0.979628	1	FALSE		5.21618	5.16538	5.32414	5.28071	5.20949	5.37441	5.099	5.22542	5.15502	2287
isotig04786	5.7566	0.542248	0.453973	0.703151	1	FALSE		5.59584	5.59082	5.62461	6.06963	5.3002	5.58635	5.92166	5.95436	5.98704	4158	FBpp0086919	CG17019-PA
isotig04790	6.05318	0.999999	0.954901	0.999024	1	FALSE		6.0281	5.98071	5.94978	5.99129	6.00591	6.08842	6.16409	6.10227	6.15146	2443	FBpp0084340	vps2-PA
isotig04792	4.64379	0.160033	0.631774	0.405341	0.773666	TRUE	E	4.54556	4.58544	4.34593	5.26168	4.38133	4.6957	4.59768	4.62561	4.53729	2273	FBpp0304215; FBpp0075394	FucTA-PB; FucTA-PA
isotig04795	5.34132	0.999999	0.879249	0.863414	1	FALSE		5.45664	5.44068	5.44282	5.41643	5.17466	5.40088	5.24947	5.09846	5.34605	3204
isotig04798	3.77248	0.999999	0.928707	0.392094	1	FALSE		3.57334	3.88982	3.72384	3.66236	4.00477	3.89715	3.5806	3.79501	3.76768	2477	FBpp0072436	CG7049-PA
isotig04804	3.69604	0.895949	0.570943	0.881508	1	FALSE		3.63418	3.44372	3.42243	3.64097	3.88105	3.84816	3.62254	3.99673	3.67166	2093
isotig04806	6.3326	0.999999	0.870463	0.850682	1	FALSE		6.55971	6.30723	6.41269	6.42819	6.25694	6.40093	6.13094	6.07199	6.36122	3436	FBpp0081331; FBpp0081330	DppIII-PC; DppIII-PB
isotig04810	2.41895	0.673801	0.95981	0.892424	0.72268	FALSE		2.14155	2.49992	2.5517	2.76422	2.14015	2.52653	2.54277	2.332	2.11237	2976
isotig04811	4.38272	0.194867	0.873948	0.96529	0.173796	TRUE	G	4.1668	4.81583	4.11322	4.73842	3.72176	4.1287	4.20567	4.63325	4.56587	2385
isotig04817	3.1778	0.760888	0.680465	0.319801	1	FALSE		3.20918	2.93697	2.96739	3.47852	2.78952	3.02081	3.46165	3.24012	3.32957	1229
isotig04818	7.96031	5.66616e-06	0.00231517	2.5239e-05	1	TRUE	A	7.25279	7.69281	8.33644	7.83068	8.25031	9.00009	6.3517	7.25493	8.1308	1971	FBpp0081961	Ect3-PA
isotig04822	5.10423	0.999999	0.911735	0.991396	1	FALSE		5.01156	5.0955	5.11213	5.27235	4.82934	4.95729	5.10424	5.34661	5.14195	2054
isotig04826	5.03298	0.999999	0.984915	0.986903	1	FALSE		5.06934	5.07724	5.10365	5.00617	5.07561	4.881	5.09473	4.9821	4.99283	2436
isotig04832	3.17964	0.999999	0.896869	0.988043	1	FALSE		2.90379	3.23566	3.06571	3.42524	3.03098	3.13905	3.28607	3.15591	3.29981	1981	FBpp0304934; FBpp0076090	Taf2-PB; Taf2-PA
isotig04835	5.05963	0.999999	0.958809	0.921482	1	FALSE		5.03359	5.08902	4.7563	5.1543	4.83163	5.37786	4.88387	5.03664	5.26133	2715
isotig04838	3.55719	0.0781018	0.155671	0.903549	0.582209	TRUE	F	3.37143	3.41724	3.5071	3.60373	3.24729	3.3042	3.45909	4.16126	3.71637	2376
isotig04841	0.749157	0.526418	0.946187	0.334097	1	FALSE		0.351878	0.904758	0.89677	0.704319	0.630833	0.433465	0.329176	1.43637	0.724212	845
isotig04842	5.40323	0.999999	0.961428	0.8769	1	FALSE		5.47614	5.45411	5.25196	5.55528	5.31917	5.53448	5.43863	5.30714	5.25353	1776
isotig04846	6.45944	0.999999	0.999765	0.764656	1	FALSE		6.65964	6.17606	6.48453	6.58903	6.40995	6.42309	6.47307	6.75653	6.02184	2386	FBpp0293883; FBpp0081602	RhoL-PB; RhoL-PA
isotig04850	5.55	0.23161	0.823443	0.21626	0.762888	FALSE		5.11165	5.3852	5.46293	4.68007	6.03464	5.86898	5.70303	5.71027	5.55798	2693
isotig04854	5.02296	0.999999	0.996011	0.904559	1	FALSE		5.04937	5.29425	4.82302	5.09974	5.05235	4.87244	4.83437	4.9423	5.16802	2499
isotig04858	4.47268	0.999999	0.999254	0.946892	1	FALSE		4.5076	4.45446	4.40097	4.41136	4.53803	4.43352	4.65511	4.41262	4.41985	2127
isotig04862	5.87801	0.000648571	0.0111526	0.0230425	0.47988	TRUE	A	6.03974	5.90041	5.5051	6.23926	5.13254	4.96054	6.19662	6.21009	6.11287	4159	FBpp0072423	pyx-PA
isotig04863	3.70257	5.67485e-05	0.0025696	0.0010746	0.94304	TRUE	A	4.00152	3.80965	3.44634	3.88996	3.18117	2.61692	4.158	3.83041	3.81683	852	FBpp0305792; FBpp0300536; FBpp0300535; FBpp0300534; FBpp0300533	Mbs-PQ; Mbs-PP; Mbs-PO; Mbs-PN; Mbs-PM
isotig04869	8.48534	0.665333	0.992378	0.0742179	1	FALSE		8.12936	8.57614	8.49921	8.06461	8.65989	8.78749	8.098	8.67182	8.66548	1544	FBpp0079472	yip2-PA
isotig04870	6.41028	3.36401e-05	0.000310513	0.00423425	1	TRUE	A	7.02233	6.6345	6.18305	6.41739	5.29004	5.3622	6.84919	6.69446	6.30159	2561	FBpp0081657	CG3940-PA
isotig04874	4.73016	4.32203e-19	0.000574414	2.1269e-14	0.327132	TRUE	A	3.51271	4.76684	4.34354	3.87785	6.16639	4.95452	3.73068	5.21811	3.57413	2475
isotig04876	5.5346	1.19627e-11	0.0383023	4.69654e-10	0.614816	TRUE	A	4.49987	5.62105	5.01198	4.63116	6.86281	5.7572	4.70586	6.13126	4.43535	1177	FBpp0297429; FBpp0304682; FBpp0111553; FBpp0111551; FBpp0111550	CG34394-PE; CG34394-PH; CG34394-PC; CG34394-PA; CG34394-PD
isotig04878	5.85441	0.999999	0.936638	0.849944	1	FALSE		5.93264	5.90372	5.88727	6.07127	5.77071	5.84442	5.85968	5.68328	5.69526	2476
isotig04882	4.73904	0.999999	0.930139	0.808529	1	FALSE		4.99482	4.66472	4.66414	4.66577	4.73206	4.52352	4.80505	4.80284	4.7517	1469	FBpp0071193	CG1785-PA
isotig04886	4.47822	0.999999	0.717406	0.92171	1	FALSE		4.31434	4.629	4.54872	4.58306	4.4701	4.70729	4.33048	4.30097	4.35533	1731
isotig04890	2.64579	0.996075	0.985143	0.97614	0.974571	FALSE		2.23301	2.6808	2.82442	2.75984	2.66236	2.53934	2.79828	2.52788	2.69079	2943
isotig04895	4.73925	0.999999	0.996011	0.992375	1	FALSE		4.91179	4.7663	4.64298	4.60982	4.84632	4.70106	4.77575	4.57223	4.79337	1239
isotig04898	4.27098	0.378323	0.469621	0.534336	1	FALSE		4.41355	3.93094	4.23204	4.38245	4.61499	4.31469	4.41909	3.99826	3.97448	1451
isotig04902	4.47349	0.881806	0.877396	0.634419	1	FALSE		4.60383	4.42883	4.53812	4.51167	4.38692	4.63768	4.64726	4.32032	4.10094	2383
isotig04906	3.33525	0.999999	0.935244	0.703228	1	FALSE		3.31425	3.23894	3.13156	3.53242	3.18731	3.41551	3.51567	3.24886	3.37412	1889	FBpp0100129; FBpp0100130; FBpp0075476; FBpp0089174; FBpp0075474	nuf-PF; nuf-PE; nuf-PB; nuf-PD; nuf-PA
isotig04910	3.12538	0.582145	0.983241	0.757189	0.597309	FALSE		2.7829	3.35692	3.15598	2.86543	3.01932	3.28995	3.42078	2.84212	3.23869	1821
isotig04914	6.79698	0.378542	0.185521	0.369502	1	FALSE		7.15829	6.82565	7.1304	6.64822	6.72555	7.15606	6.28106	6.07225	6.78974	1046	FBpp0304454; FBpp0076507	ltl-PB; ltl-PA
isotig04915	6.04324	0.258022	0.127458	0.41614	1	FALSE		6.33968	6.06032	6.31371	5.83302	6.15033	6.42553	5.48301	5.45758	5.99226	1039	FBpp0303960; FBpp0303959; FBpp0077881	CG5195-PC; CG5195-PB; CG5195-PA
isotig04916	6.57726	0.368219	0.22732	0.970256	1	FALSE		7.07547	6.33076	6.74486	6.39999	7.0509	6.7698	6.1429	5.95988	6.28063	1043	FBpp0304454; FBpp0076507	ltl-PB; ltl-PA
isotig04918	5.44174	0.999999	0.999774	0.692283	1	FALSE		5.23576	5.51011	5.49723	5.28828	5.52037	5.53141	5.38625	5.49391	5.4808	1074	FBpp0072930	PHGPx-PC
isotig04923	3.66725	0.999999	0.982881	0.850772	1	FALSE		3.52866	3.70537	3.688	3.565	3.6726	3.6624	3.64428	3.67199	3.84753	1142
isotig04926	3.8283	0.00434141	0.0644209	0.170999	0.389282	TRUE	L	4.34473	4.3428	3.64607	4.15503	3.23245	3.24983	3.53202	3.75853	3.69309	1207
isotig04930	2.09371	0.999999	0.99617	0.325195	1	FALSE		2.17656	1.97588	1.93186	2.32148	2.00301	1.95929	2.45687	2.14302	1.72368	997
isotig04934	5.88937	0.449127	0.645368	0.137866	1	FALSE		6.01568	5.4197	5.62663	6.35924	5.84385	5.79967	6.03571	5.85279	5.85557	1850
isotig04942	8.15506	0.999999	0.945152	0.991233	1	FALSE		8.2172	7.93938	8.01586	8.10539	8.32258	8.34097	8.18572	8.05044	8.1673	1896	FBpp0099914; FBpp0087977	Gapdh1-PB; Gapdh1-PA
isotig04943	2.53851	0.664384	0.960416	0.670845	0.88257	FALSE		2.50506	2.56364	2.29688	2.95803	2.25009	2.34793	2.51558	2.58731	2.68335	538
isotig04949	11.771	3.28947e-15	5.11721e-05	1.32705e-10	4.22811e-07	TRUE	L	12.3129	12.9082	11.1327	7.95098	12.0717	11.8036	10.0168	11.9632	11.6781	13137	FBpp0111371	CG34261-PB
isotig04951	6.29676	0.999999	0.991619	0.830306	1	FALSE		6.24682	6.36355	6.34255	6.03317	6.38273	6.29825	6.26022	6.36371	6.34891	3971
isotig04953	6.85123	0.900317	0.885871	0.497037	1	FALSE		6.63183	6.77041	6.87724	6.71015	6.88466	6.7097	6.53517	7.18582	7.20357	4708	FBpp0305671; FBpp0080423	Tpr2-PD; Tpr2-PA
isotig04955	6.76627	6.81556e-14	0.000360657	1.07044e-09	1	TRUE	L	4.97107	6.48202	6.67854	5.17001	6.45013	6.40588	5.42045	7.96085	8.00232	3451	FBpp0075971	CG6321-PA
isotig04959	9.25255	0.999999	0.843126	0.960943	1	FALSE		9.11883	9.15973	9.21455	9.22735	9.1325	9.19746	9.23593	9.41867	9.51664	4183	FBpp0300514; FBpp0089236	Moe-PL; Moe-PJ
isotig04960	7.00204	0.999999	0.853172	0.89471	1	FALSE		7.19866	7.16491	7.07977	6.98127	6.91386	6.92371	7.0388	6.97614	6.6758	3328	FBpp0077720	CG4164-PA
isotig04963	7.9701	0.999999	0.89646	0.823463	1	FALSE		8.05962	7.99022	8.20759	8.18572	7.88911	7.73689	7.90646	8.08099	7.55288	3329	FBpp0084349	Dak1-PA
isotig04966	6.06097	0.860085	0.946117	0.22449	1	FALSE		6.27576	6.16865	5.99258	6.26951	5.76934	5.94707	6.32601	5.89997	5.76623	3832
isotig04968	8.99673	0.999999	0.959739	0.886371	1	FALSE		8.89723	9.08767	9.04551	8.92396	9.1441	9.13233	8.84032	8.88514	8.9786	2416	FBpp0086320; FBpp0086317	Vha44-PB; Vha44-PA
isotig04973	6.49834	0.875012	0.309941	0.877919	1	FALSE		6.36487	6.68628	6.62247	6.25594	6.23193	6.17063	6.52201	6.76869	6.71687	2347
isotig04974	9.67415	0.999999	0.980005	0.985114	1	FALSE		9.79007	9.63278	9.68276	9.63769	9.61315	9.5626	9.67862	9.81456	9.63624	3490	FBpp0290509; FBpp0290508; FBpp0290507; FBpp0289603; FBpp0289602	DIP1-PI; DIP1-PH; DIP1-PG; DIP1-PF; DIP1-PE
isotig04977	8.63442	0.999999	0.877817	0.986462	1	FALSE		8.72058	8.67952	8.83786	8.49955	8.41659	8.57069	8.71208	8.64762	8.58069	3365	FBpp0072481; FBpp0072480	CG13887-PB; CG13887-PC
isotig04978	5.61154	0.686429	0.780666	0.400966	1	FALSE		5.55943	5.51562	5.72233	5.25025	5.73225	5.40556	5.39065	5.93714	5.84703	2958	FBpp0085566	CG11180-PA
isotig04982	5.94809	0.4782	0.611189	0.684693	0.949728	FALSE		6.38292	5.98813	5.88938	5.82948	5.83957	6.14652	5.97994	5.87242	5.41899	1787	FBpp0081788	CG31272-PA
isotig04984	4.24832	0.960444	0.929104	0.391912	1	FALSE		4.07959	4.2663	4.25169	3.94159	4.38245	4.22786	4.14699	4.29211	4.56296	1419
isotig04986	8.8418	7.58158e-06	0.00135022	0.00916457	0.938237	TRUE	A	8.47036	9.05037	8.97676	8.2956	9.40755	9.74365	8.0409	8.2249	8.35573	1260	FBpp0084974; FBpp0084975	Acph-1-PA; Acph-1-PB
isotig04991	0.356607	0.999999	0.972855	0.960294	1	FALSE		0.493961	0.179272	0.46918	0.629369	0.0668218	0.529194	0.0822437	0.516229	0.116928	799
isotig04992	4.73553	0.840788	0.997393	0.168387	1	FALSE		4.64095	4.76592	4.78386	4.44378	4.89339	4.91019	4.39849	4.90829	4.77873	985	FBpp0084543	bigmax-PA
isotig04995	8.52634	0.537007	0.834565	0.272859	1	FALSE		8.20999	8.44247	8.49521	8.20085	9.09758	8.67535	8.27426	8.43293	8.67066	1293	FBpp0086762; FBpp0086761; FBpp0086760; FBpp0086759	CG6329-PD; CG6329-PB; CG6329-PC; CG6329-PA
isotig04997	5.62883	0.705461	0.987052	0.277052	1	FALSE		5.57429	5.726	5.46936	6.04612	5.4256	5.54027	5.88713	5.45075	5.38834	5509	FBpp0111813; FBpp0086444; FBpp0086443; FBpp0086442	Gpo-1-PD; Gpo-1-PA; Gpo-1-PB; Gpo-1-PC
isotig04999	4.12244	0.433943	0.915184	0.1783	1	FALSE		4.16662	4.32146	3.98325	4.43264	3.94811	4.08954	4.40397	3.85039	3.73091	3494	FBpp0111813; FBpp0086444; FBpp0086443; FBpp0086442	Gpo-1-PD; Gpo-1-PA; Gpo-1-PB; Gpo-1-PC
isotig05004	7.43596	0.175684	0.0306422	0.991624	1	TRUE	F	7.27075	7.3308	7.29999	7.25887	6.89351	7.02543	7.53632	8.08393	7.8213	3882	FBpp0271771	Mmp1-PC
isotig05009	4.08895	0.73664	0.801453	0.410441	1	FALSE		3.75728	3.94271	4.19831	4.2091	4.22246	4.13426	3.7991	4.10459	4.32767	4347	FBpp0086663; FBpp0086662; FBpp0086661	CG8468-PB; CG8468-PA; CG8468-PC
isotig05010	3.25443	0.616974	0.972855	0.182785	1	FALSE		2.95496	3.1105	3.41165	3.16691	3.38255	3.24867	2.81427	3.44659	3.59178	3416	FBpp0086663; FBpp0086662; FBpp0086661	CG8468-PB; CG8468-PA; CG8468-PC
isotig05015	4.41449	0.0025167	0.68315	0.0021786	0.978953	TRUE	E	4.44153	4.28558	4.10049	5.20988	4.11715	4.2645	4.62056	4.12815	4.15066	2676	FBpp0070041; FBpp0070043; FBpp0070042; FBpp0110433	CkIIalpha-PA; CkIIalpha-PC; CkIIalpha-PB; CkIIalpha-PD
isotig05021	4.07316	0.999999	0.985079	0.816354	1	FALSE		4.07447	4.13617	3.96217	4.15607	4.01705	3.92456	4.24244	4.02495	4.09119	3158
isotig05024	0.760423	0.0630011	0.0440332	0.455815	1	TRUE	E	0.275218	0.221736	0.0722057	1.41752	1.0377	0.395904	1.08011	0.784578	0.915856	1398
isotig05025	1.35072	0.999999	0.911735	0.906502	1	FALSE		1.05906	1.683	1.12318	1.35105	1.20411	1.23428	1.42795	1.41465	1.54635	1173	FBpp0307146; FBpp0080988	CG9323-PB; CG9323-PA
isotig05026	1.45436	0.688835	0.855059	0.536335	1	FALSE		1.34269	1.53674	1.8083	1.35905	1.81703	1.14464	1.22286	1.50669	1.17554	839	FBpp0077904	CG4186-PA
isotig05027	5.97838	0.999999	0.988527	0.96913	1	FALSE		5.86561	5.89548	6.07038	6.01235	5.94513	5.90277	5.90783	6.06906	6.11369	2613
isotig05036	3.47526	0.00109897	0.00040238	0.811067	0.810275	TRUE	F	3.01236	3.26171	3.56093	3.68369	4.09763	3.74585	3.30549	3.01579	3.20476	1127
isotig05039	5.63942	0.999999	0.962073	0.982708	1	FALSE		5.60843	5.70733	5.58094	5.79456	5.58686	5.74177	5.51902	5.48251	5.70276	1080
isotig05047	9.80494	0.999999	0.977968	0.424736	1	FALSE		10.0338	9.74953	9.76738	9.89376	9.66007	9.64506	10.0239	9.77918	9.62419	3467	FBpp0071703; FBpp0071702	GM130-PA; GM130-PB
isotig05050	4.22767	0.928195	0.742993	0.957062	1	FALSE		4.32753	4.03284	4.40861	4.23984	4.46672	4.25606	4.26469	4.06731	3.8892	5551	FBpp0293413	CG43088-PA
isotig05052	2.78273	0.999999	0.691109	0.985041	1	FALSE		2.7397	2.70759	3.01477	2.91831	2.96432	2.77126	2.78759	2.60193	2.44596	4112
isotig05053	2.17124	0.999999	0.933845	0.999198	1	FALSE		2.18336	2.14247	2.25922	2.03346	2.39922	2.27655	2.22786	1.98884	1.97345	2797
isotig05056	5.02883	0.684312	0.54451	0.814319	1	FALSE		4.99462	4.82379	4.66449	5.02547	5.32989	5.07406	5.31759	4.84921	5.04598	3006	FBpp0089025	Fur1-PA
isotig05062	3.44811	0.621827	0.877817	0.149315	1	FALSE		3.58258	3.50308	2.90999	3.47251	3.50479	3.31213	3.67536	3.5949	3.34018	1450
isotig05065	5.72049	0.00136609	0.91417	0.000153864	0.927455	TRUE	L	5.35973	5.54728	5.85148	5.23864	6.16515	5.92658	4.85416	5.96847	6.07041	1892	FBpp0075674; FBpp0075675; FBpp0075673; FBpp0087180	CG10960-PB; CG10960-PA; CG10960-PC; Tret1-2-PA
isotig05069	1.58431	0.00326805	0.995439	0.000291307	0.829626	TRUE	A	1.36576	1.55988	1.77666	0.96211	1.6239	1.83834	0.57459	2.00094	2.01544	466
isotig05070	7.47192	0.0286661	0.00343026	0.563358	1	TRUE	F	6.86988	6.92776	7.18537	7.76166	7.80604	8.31621	7.27183	7.05496	7.37894	1012	FBpp0081582	CG9427-PA
isotig05071	6.5146	0.00599406	0.000733568	0.427239	1	TRUE	F	5.99684	5.98693	6.2479	6.8922	6.8061	7.41895	6.11191	6.01125	6.39423	690	FBpp0081582	CG9427-PA
isotig05075	7.21913	0.999999	0.997393	0.868294	1	FALSE		7.32635	7.26878	7.15896	7.30394	7.08298	7.15251	7.36089	7.17007	7.11981	5850	FBpp0112356; FBpp0112357	Sec16-PD; Sec16-PE
isotig05079	8.15023	0.898795	0.382803	0.703921	1	FALSE		8.12917	8.27114	8.48648	7.776	7.67027	8.01714	8.08913	8.30438	8.40486	4571
isotig05083	7.62765	0.999999	0.954263	0.591284	1	FALSE		7.45116	7.5392	7.92772	7.43438	7.66692	7.98058	7.43668	7.64635	7.43517	4520	FBpp0297935; FBpp0079228	CG7627-PB; CG7627-PA
isotig05087	6.9942	0.999999	1	0.912063	1	FALSE		7.0338	6.96569	7.02083	7.14912	6.85961	6.91156	7.08307	7.00286	6.89709	6919	FBpp0087724	sec31-PB
isotig05092	7.6373	0.999999	0.752296	0.59598	1	FALSE		7.82508	7.58174	7.53608	7.79734	7.24249	7.29815	7.81471	7.7621	7.74417	4228
isotig05096	6.49475	2.45686e-05	0.322679	2.5239e-05	0.865721	TRUE	B	6.87034	5.91081	5.52839	7.49718	6.33915	5.9989	6.6471	6.30064	6.38561	4267	FBpp0303069; FBpp0303067; FBpp0083268	CG4562-PE; CG4562-PC; CG4562-PA
isotig05099	5.67646	0.999999	0.95336	0.920472	1	FALSE		5.26353	5.87971	5.63153	5.8879	5.62715	5.72505	5.61606	5.66912	5.69882	4277	FBpp0070809; FBpp0070810	CG33080-PA; CG33080-PB
isotig05103	5.80728	0.999999	0.868528	0.995458	1	FALSE		5.65302	5.82799	5.64185	5.7431	5.71856	5.80877	6.10202	5.81076	5.90246	4275
isotig05104	5.42369	0.999999	0.77272	0.990693	1	FALSE		5.21407	5.45357	5.26237	5.41091	5.31312	5.40993	5.69647	5.3701	5.61303	3923
isotig05107	8.80632	0.110113	0.024294	0.821489	1	TRUE	F	8.81634	8.94608	8.73216	8.65381	8.18549	8.23443	8.98587	9.39136	8.92551	3776
isotig05111	5.83291	0.999999	0.970617	0.964606	1	FALSE		5.9195	5.90917	5.76257	5.87603	5.68506	5.7027	5.8221	5.94637	5.84832	3757
isotig05116	7.37345	0.810529	0.860961	0.29502	1	FALSE		7.12933	7.24442	7.42643	7.00917	7.53385	7.31218	7.12968	7.63679	7.75909	5818
isotig05119	7.003	0.559394	0.945074	0.664543	0.776194	FALSE		6.8302	7.04202	7.40716	7.13018	6.57276	7.07721	7.35318	6.77397	6.58193	3331	FBpp0290427; FBpp0085610	CG13868-PB; CG13868-PA
isotig05124	7.54931	0.999999	0.968308	0.938692	1	FALSE		7.69298	7.42036	7.44245	7.57719	7.68714	7.63886	7.61923	7.46128	7.36148	3335	FBpp0070677; FBpp0070676; FBpp0070679	l(1)G0334-PD; l(1)G0334-PA; l(1)G0334-PC
isotig05128	4.60987	0.899949	0.810251	0.681165	1	FALSE		4.51135	4.41057	4.78312	4.58856	4.48498	4.45095	4.49704	4.7274	4.94502	3249	FBpp0110549	CG17883-PA
isotig05133	4.33941	0.00115163	0.0423447	0.0893796	0.483405	TRUE	I	4.20274	4.36954	4.01444	4.02858	5.00292	4.78139	3.79699	4.01641	4.39497	3194	FBpp0079621	CG6206-PB
isotig05134	4.39419	0.00225865	0.0266127	0.137817	0.776194	TRUE	I	4.2008	4.3836	4.13791	4.09934	5.01098	4.9259	3.95924	4.06193	4.3492	3196	FBpp0079620	CG6206-PA
isotig05135	4.62851	2.04563e-06	0.223969	0.000467464	0.127623	TRUE	E	4.73414	4.99301	4.00703	5.87976	3.98991	4.30269	4.64045	3.76273	3.90686	3900	FBpp0080798	CG13077-PA
isotig05139	4.35636	0.263055	0.461052	0.0608474	1	FALSE		4.62387	4.28423	4.29821	4.47632	3.87223	4.08298	4.71309	4.33388	4.34099	3345	FBpp0300534; FBpp0111765	Mbs-PN; Mbs-PH
isotig05141	4.797	0.403645	0.700102	0.0697756	1	FALSE		5.03253	4.76352	4.62624	4.97132	4.41245	4.51236	5.14159	4.80991	4.74096	3076	FBpp0305792; FBpp0290688	Mbs-PQ; Mbs-PJ
isotig05143	6.6574	0.294054	0.130029	0.697236	1	FALSE		6.57399	6.5755	6.82557	6.56545	7.24112	6.95742	6.23947	6.48899	6.1041	3138	FBpp0297096; FBpp0078291; FBpp0078293; FBpp0078292	CG1213-PD; CG1213-PB; CG1213-PC; CG1213-PA
isotig05147	6.9414	0.999999	0.943176	0.516411	1	FALSE		6.80159	6.86092	6.93415	6.70844	7.08263	6.82618	6.64741	7.20826	7.27045	3049	FBpp0079326; FBpp0089366	Aats-ala-PA; Aats-ala-PB
isotig05151	4.483	0.321558	0.653191	0.245355	1	FALSE		4.70278	4.85301	4.28704	4.58093	4.29459	4.47097	4.65179	4.28881	4.03197	3010	FBpp0084930; FBpp0290849	CG7950-PB; CG7950-PA
isotig05155	5.23339	0.999999	0.98345	0.993527	1	FALSE		5.41473	5.27947	5.16184	4.96536	5.24907	5.42733	5.21919	5.22918	5.09797	3199
isotig05160	6.93147	0.999999	0.885871	0.982155	1	FALSE		7.07424	6.96581	7.07672	6.78259	7.00507	7.04106	6.75745	6.94196	6.67871	3304	FBpp0074343	CG32549-PE
isotig05163	5.23094	0.999999	0.814769	0.946119	1	FALSE		5.21279	5.25544	5.14177	5.10528	5.56853	5.3853	5.20054	5.04829	5.08237	3731
isotig05164	4.69758	0.999999	0.998023	0.964234	1	FALSE		4.68611	4.65571	4.68988	4.55383	4.8899	4.72405	4.684	4.59662	4.77265	2444	FBpp0078557	Cont-PA
isotig05167	4.11614	0.404135	0.309118	0.853091	1	FALSE		3.84355	3.99598	3.91881	4.23092	4.01253	3.99395	3.96473	4.5149	4.41512	2642
isotig05171	3.07724	0.909879	1	0.184173	1	FALSE		2.82859	3.05814	3.31469	2.87304	3.02736	3.28339	2.84949	3.22442	3.14647	2518
isotig05175	9.61262	0.805941	0.896869	0.286933	1	FALSE		9.4208	9.52948	9.6128	9.35889	9.75449	9.55622	9.33613	9.92672	9.88511	3392	FBpp0303628; FBpp0297911; FBpp0078809; FBpp0078808; FBpp0078807	eIF-4a-PF; eIF-4a-PE; eIF-4a-PD; eIF-4a-PB; eIF-4a-PC
isotig05176	5.02461	0.999999	0.848167	0.999198	1	FALSE		5.12351	4.70763	4.97955	4.83339	5.11441	4.99024	5.04929	5.2365	5.11685	2286
isotig05179	5.43893	6.07269e-05	0.935244	6.11348e-07	1	TRUE	A	4.86129	5.63368	5.50325	4.80585	5.76265	5.83462	4.43029	5.87203	5.55347	2368	FBpp0304313; FBpp0079316	CG13397-PB; CG13397-PA
isotig05185	10.8098	0.0116195	0.0134156	0.0486572	1	TRUE	A	10.5929	10.9994	10.8526	10.7743	11.2248	11.3111	9.77479	10.641	10.6042	1450
isotig05187	4.56967	0.999999	0.977762	0.73406	1	FALSE		4.83252	4.59785	4.44655	4.55021	4.41566	4.59192	4.66564	4.47007	4.51074	4126	FBpp0297167; FBpp0088845	CG5789-PB; CG5789-PA
isotig05194	4.59783	0.607426	0.324827	0.670197	1	FALSE		4.80057	4.55867	4.57114	4.46766	4.11912	4.39048	4.66694	4.58189	5.04219	1741
isotig05196	4.46145	0.988755	1	0.593876	1	FALSE		4.78658	4.1989	4.43384	4.42523	4.5002	4.38639	4.55101	4.45036	4.34876	2665	FBpp0073100	CG15011-PA
isotig05199	5.46002	0.923169	0.687865	0.988077	1	FALSE		5.41467	5.6378	5.41605	5.57597	5.05016	5.24233	5.47364	5.58818	5.63819	2283	FBpp0078146	Csp-PB
isotig05203	3.73088	0.599759	0.835196	0.356165	1	FALSE		3.43346	3.50177	3.92372	3.44982	3.98731	3.61618	3.66777	3.88237	3.9745	2245	FBpp0300436; FBpp0290538; FBpp0292303; FBpp0111616	CG34417-PN; CG34417-PI; CG34417-PK; CG34417-PD
isotig05205	3.61119	0.657005	0.7947	0.295693	1	FALSE		3.28987	3.48919	3.7052	3.31724	3.86485	3.50455	3.53996	3.74655	3.90974	2014	FBpp0292303; FBpp0111616	CG34417-PK; CG34417-PD
isotig05209	3.89551	0.00441852	0.764854	0.00581572	0.446223	TRUE	E	3.94748	3.70987	3.63602	4.60534	3.18796	3.39615	4.23093	4.12734	3.66527	2452	FBpp0297520	mthl10-PD
isotig05212	2.67366	0.657005	0.411455	0.93971	1	FALSE		2.90982	2.9207	2.76911	2.48455	2.70431	2.36308	2.79181	2.28941	2.69343	2225
isotig05214	2.2493	0.999999	0.959948	0.868277	1	FALSE		2.25164	2.40723	2.29766	2.20708	2.2895	2.15233	2.54396	1.89424	2.09749	1923
isotig05215	4.68455	0.335459	0.397591	0.343976	1	FALSE		4.4146	4.51876	4.50452	4.52949	5.13617	4.90759	4.42502	4.61431	4.91982	2639
isotig05219	5.62531	0.691519	0.996011	0.150522	1	FALSE		5.43665	5.63361	5.67935	5.39646	5.81378	5.5809	5.22291	5.81695	5.91077	2249
isotig05224	3.37754	0.999999	0.908256	0.945208	1	FALSE		3.53557	3.27722	3.46792	3.42092	3.51441	3.33349	3.35567	3.23302	3.22144	1964
isotig05229	4.06876	2.47438e-14	3.05876e-14	0.129481	0.00951639	TRUE	F	4.13105	3.88017	4.44043	3.76577	1.93996	2.5655	4.48611	4.84721	4.49462	1227
isotig05231	7.70569	0.999999	0.988527	1	1	FALSE		7.77212	7.771	7.76794	7.66732	7.64598	7.72244	7.64662	7.70944	7.63956	1965	FBpp0289517; FBpp0079355	Tsp29Fa-PB; Tsp29Fa-PA
isotig05235	2.24265	0.000120076	1	0.64076	0.000203116	TRUE	G	1.51231	2.47486	2.49574	3.13141	1.35562	1.89532	2.30487	2.18046	1.98164	1898
isotig05241	8.32348	0.00520907	0.465708	0.00158264	1	TRUE	B	7.83167	8.33712	8.56751	7.60911	8.3816	8.09689	7.68623	8.90116	8.86423	1820	FBpp0085765; FBpp0085764	CG15111-PA; CG15111-PB
isotig05246	2.81833	0.999999	0.905762	0.739091	1	FALSE		2.60381	2.89401	2.67028	2.71017	2.76075	2.9142	2.74229	3.04692	2.96643	1516
isotig05247	5.72065	0.972425	0.905762	0.324342	1	FALSE		5.92553	5.86722	5.62649	5.86733	5.46755	5.501	5.91931	5.67865	5.53546	2780
isotig05251	3.46533	0.693165	0.91371	0.5086	1	FALSE		3.33498	3.41311	3.32597	3.95236	3.34135	3.3483	3.52256	3.56277	3.24328	1905
isotig05257	3.78562	0.999999	0.873323	0.818599	1	FALSE		4.01611	3.81309	3.83668	3.58842	3.87131	3.62956	3.94904	3.71721	3.58053	1490
isotig05260	3.91513	0.973741	0.947932	0.320913	1	FALSE		3.73875	4.06494	4.00886	3.70253	4.21382	3.96081	3.75048	3.92452	3.78896	1712
isotig05263	3.44339	0.992535	0.956066	0.27124	1	FALSE		3.70778	3.47547	3.33184	3.663	3.2452	3.39383	3.55659	3.28035	3.24622	2173
isotig05267	6.44611	0.628923	0.119162	0.893214	1	FALSE		6.33777	6.3215	5.97937	6.84678	6.78463	6.7029	6.33502	6.21718	6.24977	1986	FBpp0083690	pinta-PA
isotig05272	4.61189	0.999999	0.99617	0.447218	1	FALSE		4.5277	4.48396	4.76364	4.57356	4.42235	4.74677	4.39827	4.70736	4.81754	1588	FBpp0301955; FBpp0074302; FBpp0074301	CG7192-PD; CG7192-PB; CG7192-PA
isotig05275	3.9334	0.942757	0.996011	0.543821	1	FALSE		3.8842	3.8639	3.91333	3.91209	3.89562	4.07768	3.48283	4.14986	4.12239	2676
isotig05279	6.65915	0.999999	0.960416	0.881508	1	FALSE		6.54166	6.71031	6.73297	6.57952	6.90343	6.71954	6.5197	6.56562	6.61691	1557	FBpp0303803; FBpp0070348	CG14818-PB; CG14818-PA
isotig05286	6.39082	0.678258	0.579037	0.396435	1	FALSE		6.06893	6.22514	6.48836	6.08589	6.44413	6.22072	6.23695	6.71713	6.82437	801
isotig05287	2.62188	0.999999	0.877381	0.566804	1	FALSE		2.4354	2.52535	2.50261	2.3509	2.82759	2.77323	2.55677	2.69954	2.84469	2258
isotig05292	3.15294	0.999999	1	0.96441	1	FALSE		3.08965	3.1082	3.27851	3.0983	3.15946	3.21242	3.11412	3.17516	3.13215	1518
isotig05295	6.09431	0.999999	0.943348	0.997431	1	FALSE		6.24531	6.08212	6.05683	6.09204	6.17413	6.2108	6.01293	5.96835	5.97879	1599	FBpp0292565	Eip71CD-PE
isotig05299	2.63584	0.671271	0.882668	0.559334	1	FALSE		2.47678	2.63412	2.52875	3.10565	2.40905	2.69939	2.73754	2.48452	2.49981	1423	FBpp0088009; FBpp0303360	CG18812-PC; CG18812-PF
isotig05303	3.85277	0.571776	0.598201	0.199324	1	FALSE		3.95062	4.14442	3.84957	3.45922	3.90792	3.68998	3.72487	4.11798	3.70295	2504
isotig05305	0.501385	0.999999	0.825481	0.845657	1	FALSE		0.0741096	0.467369	0.398751	0.622997	0.382533	0.606179	0.447861	0.575359	0.829678	360
isotig05307	5.58009	0.197702	0.673293	0.0537402	1	TRUE	L	5.1968	5.29666	5.72332	5.18721	5.77936	5.6251	5.32938	5.79686	6.02864	1399	FBpp0083685	CG5376-PA
isotig05313	9.06659	0.265213	0.122036	0.416339	1	FALSE		9.36162	8.98979	9.28905	8.65128	8.38539	9.05178	9.35898	9.06374	9.16732	1386	FBpp0307010; FBpp0083847; FBpp0083846	Lsd-1-PD; Lsd-1-PC; Lsd-1-PA
isotig05315	5.72726	0.839083	0.972855	0.177697	1	FALSE		5.57359	5.67201	5.76411	5.4787	5.86337	6.02109	5.37849	5.72148	5.94887	1352	FBpp0076771	CG10467-PA
isotig05321	7.79418	0.0511399	0.0235447	0.748364	1	TRUE	A	8.32187	7.74232	7.82288	7.67721	7.92135	8.51283	7.29247	6.88868	7.22426	1340	FBpp0079464	CG17633-PA
isotig05323	4.57093	0.999999	0.8454	0.884434	1	FALSE		4.49169	4.31051	4.54312	4.57273	4.59819	4.66157	4.53803	4.6447	4.7388	1816
isotig05324	1.81804	0.394461	0.987977	0.40011	0.783715	FALSE		1.66459	1.63633	2.22369	2.33177	1.4668	1.58412	1.8285	1.55003	1.7973	1371
isotig05327	12.0632	0.00387043	0.478452	0.00155283	1	TRUE	A	11.8584	12.2274	12.2738	11.5809	12.2346	12.5336	11.5994	12.0758	11.9005	1863	FBpp0087972	cathD-PA
isotig05330	4.90507	0.000946878	0.0853438	0.647746	0.0621805	TRUE	C	5.01495	4.87673	4.56694	4.40416	5.71958	5.31593	4.83649	4.41294	4.36994	762
isotig05331	7.3022	0.00129213	0.807989	6.60008e-05	1	TRUE	A	7.68493	7.17789	7.13251	7.68387	6.41204	7.03388	8.07015	6.86814	6.93188	1954	FBpp0303846	CG7381-PF
isotig05335	5.15562	0.999999	0.963959	0.486868	1	FALSE		5.08011	5.12789	5.24604	4.93295	5.17051	5.14179	4.94464	5.2742	5.41825	1115
isotig05339	2.81425	0.906627	0.801399	0.664157	1	FALSE		2.9602	2.78755	2.91564	2.79115	3.07719	2.7037	2.86198	2.76017	2.35954	1953
isotig05344	2.81748	0.999999	0.913155	0.796123	1	FALSE		2.82579	2.70106	2.6512	3.0199	2.73582	2.93895	2.87128	2.74832	2.82272	1153
isotig05345	4.20035	0.999999	0.830689	0.869251	1	FALSE		4.11122	4.20895	3.89426	4.37474	4.10295	4.26003	4.33933	4.08952	4.35282	889
isotig05348	5.45577	9.9582e-05	0.671728	1.35214e-05	1	TRUE	I	4.76289	5.66835	5.15803	4.6259	6.15539	5.64634	5.22298	5.75661	5.45444	1165	FBpp0077492	Npc2a-PA
isotig05351	5.05825	0.999999	0.915414	0.918929	1	FALSE		5.10628	4.91564	5.02188	4.89531	5.30556	5.27653	4.94127	4.92321	5.07224	1005	FBpp0073324	antdh-PA
isotig05353	4.29501	0.752516	0.306774	0.98897	1	FALSE		4.17358	4.25987	4.37126	4.31032	4.65107	4.60616	4.24406	4.04925	3.80062	1005	FBpp0073324	antdh-PA
isotig05355	10.315	0.999999	1	0.553143	1	FALSE		10.3275	10.2328	10.3935	10.0249	10.5068	10.3516	10.1062	10.4173	10.4074	993	FBpp0085166	RpL6-PB
isotig05359	3.6326	0.999999	0.99495	0.993551	1	FALSE		3.6621	3.6045	3.73793	3.50496	3.66436	3.61393	3.7597	3.53873	3.5878	1394
isotig05360	3.14765	0.999999	0.95209	0.991567	1	FALSE		3.43667	3.19183	3.02393	2.92187	3.31869	3.2032	3.09187	2.98892	3.0813	1172
isotig05365	3.64934	0.112944	0.146111	0.985546	0.453408	TRUE	F	3.26295	3.86282	3.69382	3.75507	3.21954	3.17881	3.72579	3.88876	3.99393	759
isotig05367	5.79932	0.999999	0.996011	0.750388	1	FALSE		5.89573	5.67484	5.94311	5.63669	5.8115	5.91144	5.70166	5.6466	5.92716	1173	FBpp0271855; FBpp0081771; FBpp0081769	SelR-PI; SelR-PC; SelR-PA
isotig05371	3.07383	0.999999	0.972624	0.834804	1	FALSE		3.03461	2.894	3.08112	3.16066	3.09403	3.10614	3.23039	2.93867	3.09202	1284
isotig05375	4.04556	0.999999	0.944327	0.762642	1	FALSE		4.16644	4.02066	4.1625	4.01681	3.9995	4.0916	3.98253	3.812	4.12741	1077
isotig05380	3.70777	0.264194	0.0411019	0.869352	1	FALSE		3.91938	3.73083	3.74638	3.54975	3.41763	3.13099	3.81719	3.94033	3.9264	846
isotig05384	5.43947	1.32349e-10	0.0058879	8.04972e-09	0.525973	TRUE	A	4.79405	5.33927	6.11316	4.79644	6.27112	5.76024	3.78024	5.4272	5.21701	1094	FBpp0086719; FBpp0086718; FBpp0086717	Cp1-PC; Cp1-PA; Cp1-PB
isotig05385	4.38288	0.0040284	0.687366	0.000153864	1	TRUE	A	3.93635	4.41357	4.60381	3.99742	4.61587	4.86386	3.43893	4.54906	4.52636	769	FBpp0292990; FBpp0086719; FBpp0086718; FBpp0086717	Cp1-PD; Cp1-PC; Cp1-PA; Cp1-PB
isotig05387	4.70262	1.37811e-05	0.0411489	2.03396e-05	1	TRUE	A	4.13794	4.61068	5.01169	4.17659	5.28304	5.3951	3.68496	4.54075	4.63719	759	FBpp0075795	Muc68E-PA
isotig05388	4.00305	8.19221e-09	0.00593259	4.89159e-07	1	TRUE	A	3.46037	4.16348	4.48013	3.22978	4.48407	4.80559	2.98041	3.65881	3.68834	655	FBpp0075795	Muc68E-PA
isotig05389	1.993	3.50008e-05	0.0863166	2.02116e-05	1	TRUE	A	1.49529	2.04598	2.37014	1.3211	2.56063	2.6615	0.843617	1.67188	2.02622	629	FBpp0075795	Muc68E-PA
isotig05391	1.99684	0.811005	0.780322	0.585088	1	FALSE		1.89329	1.8852	2.40829	1.83906	2.29031	2.08433	1.66037	1.94791	1.80801	644
isotig05394	5.13034	0.999999	0.99968	0.999789	1	FALSE		5.10869	5.11393	5.18052	5.06819	5.24708	5.12785	5.20109	5.05642	5.05642	770	FBpp0297749; FBpp0075291	CG15715-PB; CG15715-PA
isotig05397	3.98112	0.999999	0.970617	0.991375	1	FALSE		3.85736	3.8526	4.14328	3.96853	4.08712	4.06722	4.01239	4.01268	3.78757	457	FBpp0297749; FBpp0075291; FBpp0304444; FBpp0297750; FBpp0075292	CG15715-PB; CG15715-PA; CG18081-PC; CG18081-PB; CG18081-PA
isotig05398	1.89811	8.55185e-11	0.0621888	7.30653e-11	0.0253207	TRUE	A	1.42196	-1.43103	3.79425	-0.273146	1.83672	2.55857	-2.21046	-1.28372	2.52817	733
isotig05402	5.01874	0.999999	0.984721	0.526402	1	FALSE		5.23536	4.86149	4.84376	5.0228	5.05493	4.88091	5.24716	4.97068	4.98845	599
isotig05406	4.85863	0.999999	0.933845	0.845734	1	FALSE		4.80153	5.00515	4.75664	4.85091	5.03376	4.93252	4.78353	4.82013	4.70833	682	FBpp0304650; FBpp0080305	UK114-PB; UK114-PA
isotig05411	7.61548	0.403073	0.536873	0.346527	1	FALSE		7.36945	7.71838	6.91356	7.58265	8.08826	7.65508	7.94792	7.54904	7.39909	550
isotig05412	7.21847	0.618422	0.598261	0.432333	1	FALSE		6.87519	7.52519	6.67688	7.0387	7.32405	7.00939	7.57226	7.39134	7.30074	456	FBpp0081176	Pif2-PA
isotig05413	2.01432	0.00200249	0.174286	0.0590405	0.750035	TRUE	E	1.72753	1.68072	1.81628	3.02184	1.74873	2.0144	2.12386	1.6519	1.67908	741	FBpp0304573; FBpp0071425; FBpp0071424; FBpp0071423	ras-PD; ras-PB; ras-PA; ras-PC
isotig05416	4.46216	0.864126	1	0.199798	1	FALSE		4.359	4.42095	4.52544	4.10477	4.56051	4.72366	4.22471	4.57351	4.56898	516
isotig05419	8.26672	0.0142536	0.48591	0.00394781	1	TRUE	A	7.86108	8.00481	8.64374	7.94125	8.29694	9.08286	7.87041	7.87111	8.28502	7515
isotig05423	8.71514	0.999999	0.972855	0.897135	1	FALSE		8.8109	8.81004	8.71338	8.84507	8.41488	8.63389	8.77873	8.73965	8.64239	6491	FBpp0080283; FBpp0080282	ck-PB; ck-PA
isotig05426	9.90793	1.89489e-07	0.877817	1.6332e-09	1	TRUE	A	9.15652	10.0212	10.2166	9.0028	10.0965	10.6635	8.93131	10.0011	10.1084	5599	FBpp0070058; FBpp0070060; FBpp0070061; FBpp0070059; FBpp0070057	CG14476-PC; CG14476-PE; CG14476-PD; CG14476-PA; CG14476-PB
isotig05429	5.62942	0.0361744	0.377001	0.881508	0.0770356	TRUE	G	5.28126	5.8305	5.53173	6.07786	4.93125	5.16666	5.70638	5.88084	5.86609	5752	FBpp0078140; FBpp0078139	CG7139-PB; CG7139-PA
isotig05430	3.63205	0.0349434	0.435648	0.927946	0.0703897	TRUE	G	3.28692	3.80449	3.5088	4.02119	3.14622	3.24534	3.61822	3.94638	3.82595	2125
isotig05431	7.64843	0.718886	0.99931	0.255844	1	FALSE		7.61405	7.41902	7.94781	7.34587	7.63928	7.85521	7.13832	7.92525	7.74328	4469	FBpp0303069; FBpp0303067; FBpp0083268	CG4562-PE; CG4562-PC; CG4562-PA
isotig05434	6.19833	0.999999	1	0.999198	1	FALSE		6.15176	6.2162	6.23483	6.25221	6.13675	6.15516	6.20953	6.27249	6.14898	5434	FBpp0086874	Pex13-PA
isotig05436	4.13253	0.999999	1	0.999198	1	FALSE		4.07414	4.19886	4.09659	4.19736	4.05375	4.17635	4.1429	4.16883	4.07479	2433
isotig05438	7.07164	0.765602	0.284764	0.975247	1	FALSE		7.26609	7.35467	7.23649	7.05019	6.4498	6.81241	7.00997	7.17056	7.09798	6261	FBpp0083940	CG6204-PA
isotig05440	7.59487	0.999999	0.970504	0.453895	1	FALSE		7.41713	7.51876	7.53645	7.4308	7.74385	7.66431	7.21961	7.82685	7.87136	5031	FBpp0083898	Aats-glupro-PA
isotig05442	6.39112	0.899725	0.935607	0.362845	1	FALSE		6.22505	6.25698	6.32166	6.20952	6.63539	6.49591	6.02147	6.56529	6.65568	2877	FBpp0083899; FBpp0083898	Aats-glupro-PB; Aats-glupro-PA
isotig05445	7.54757	0.930336	0.886877	0.39948	1	FALSE		7.43257	7.60458	7.58355	7.26619	7.67528	8.02309	7.20445	7.38867	7.57813	4215	FBpp0297935; FBpp0079228	CG7627-PB; CG7627-PA
isotig05446	6.79365	0.999999	1	0.98277	1	FALSE		6.92416	6.73754	6.72861	6.82613	6.76733	6.78171	6.79257	6.7627	6.81256	4141	FBpp0305782; FBpp0305781; FBpp0301768; FBpp0071210; FBpp0071209	e(r)-PE; e(r)-PD; e(r)-PC; e(r)-PB; e(r)-PA
isotig05448	6.2831	0.999999	0.995257	0.405831	1	FALSE		6.50918	6.21776	6.22332	6.4697	6.08335	6.13983	6.46156	6.201	6.16978	3829	FBpp0305782; FBpp0305781; FBpp0301768; FBpp0071210; FBpp0071209	e(r)-PE; e(r)-PD; e(r)-PC; e(r)-PB; e(r)-PA
isotig05449	7.88271	0.999999	0.997393	0.560952	1	FALSE		7.97049	7.85257	7.91608	8.1222	7.59841	7.86904	8.07242	7.73141	7.73266	4744	FBpp0089139; FBpp0089140; FBpp0073948; FBpp0089138; FBpp0073947	eIF5-PF; eIF5-PG; eIF5-PB; eIF5-PE; eIF5-PA
isotig05452	6.28029	0.999999	0.995257	0.988077	1	FALSE		6.28462	6.37586	6.24554	6.44626	6.08698	6.37099	6.17906	6.23603	6.26433	3711
isotig05455	5.50088	0.793008	0.97715	0.55352	1	FALSE		5.72618	5.50436	5.45477	5.63893	5.44236	5.26644	5.22441	5.91208	5.16872	4357
isotig05457	4.31817	0.901255	0.999765	0.663399	1	FALSE		4.27213	4.16711	4.35824	4.13053	4.39693	4.38366	4.71265	3.76732	4.48751	1615
isotig05458	6.03687	0.999999	0.788322	0.999024	1	FALSE		5.86622	5.98203	5.82225	6.17666	6.07632	6.19792	6.08572	6.06963	6.01049	4644	FBpp0289067	CG42327-PE
isotig05461	6.71575	0.999999	0.991619	0.420372	1	FALSE		7.00906	6.65276	6.58467	6.79115	6.59729	6.55415	6.95797	6.68297	6.52279	3447	FBpp0078997	nop5-PA
isotig05464	5.64815	0.999999	0.536152	0.976815	1	FALSE		5.69953	5.86215	5.77093	5.53237	5.70085	5.84791	5.55801	5.3169	5.45155	4679
isotig05467	5.59834	0.999999	0.877817	0.819332	1	FALSE		5.53031	5.58055	5.63131	5.60835	5.32481	5.53248	5.48325	5.6932	5.9262	3794
isotig05470	5.62732	0.999999	0.996011	0.993527	1	FALSE		5.54452	5.64371	5.62584	5.5507	5.72075	5.5398	5.75378	5.60528	5.64532	4224
isotig05473	7.07269	0.999999	0.988682	0.526335	1	FALSE		6.85911	7.19945	6.93073	6.78185	7.4742	6.95294	7.04532	7.07134	7.21112	3770
isotig05476	8.40496	0.920333	0.44532	0.823463	1	FALSE		8.57842	8.54046	8.28548	8.86309	8.55168	8.34179	8.05762	8.11866	8.09966	3163	FBpp0079620; FBpp0079621	CG6206-PA; CG6206-PB
isotig05478	6.8098	0.644733	0.145964	0.775853	1	FALSE		6.9128	6.92031	6.54629	7.23217	7.15215	7.13765	6.52515	6.44944	5.94796	3063	FBpp0079620	CG6206-PA
isotig05481	5.59381	0.999999	0.898891	0.832031	1	FALSE		5.55627	5.46442	5.62533	5.52258	5.55469	5.44505	5.3544	5.89499	5.83751	1615	FBpp0082593	CG6654-PA
isotig05483	4.12727	0.999999	0.969425	0.988043	1	FALSE		4.25836	4.16737	4.11376	4.09783	4.08663	4.20794	4.11453	4.03295	4.05282	3009	FBpp0077582	CG31935-PA
isotig05485	5.52904	0.999999	0.996011	0.893726	1	FALSE		5.71975	5.34759	5.5612	5.44081	5.55192	5.45837	5.65969	5.45556	5.52988	3553
isotig05487	3.80605	0.999999	0.979533	0.955623	1	FALSE		3.89331	3.65576	3.98989	3.58883	3.85905	3.78489	3.92545	3.7336	3.77892	1164
isotig05488	5.57291	0.999999	1	0.996795	1	FALSE		5.61268	5.46293	5.59898	5.5416	5.57413	5.58929	5.59903	5.7116	5.44847	3639
isotig05490	1.98543	0.999999	0.979132	0.972981	1	FALSE		2.01323	2.03697	2.04938	2.01319	2.00056	1.98514	1.81364	2.07932	1.86355	872
isotig05491	5.01178	0.999999	0.990236	0.650315	1	FALSE		5.00343	4.94331	5.03798	4.75046	5.25313	4.90131	4.89145	5.14939	5.1126	2598
isotig05494	6.0585	0.999999	0.989165	0.995458	1	FALSE		6.1164	6.08039	6.09568	6.0476	5.95204	6.01366	6.08896	6.12992	5.99201	3287	FBpp0300801; FBpp0292066; FBpp0070804; FBpp0070803; FBpp0070802	MAPk-Ak2-PF; MAPk-Ak2-PE; MAPk-Ak2-PD; MAPk-Ak2-PC; MAPk-Ak2-PB
isotig05498	6.55216	0.999999	0.986893	0.598875	1	FALSE		6.54026	6.67482	6.59279	6.32174	6.57872	6.51402	6.21126	6.88659	6.54637	2920	FBpp0305792; FBpp0300536; FBpp0300535; FBpp0300534; FBpp0300533	Mbs-PQ; Mbs-PP; Mbs-PO; Mbs-PN; Mbs-PM
isotig05499	4.17335	0.688791	0.767373	0.555605	1	FALSE		4.30668	4.35482	4.23889	3.97618	4.03181	4.01736	3.66792	4.50442	4.29443	1591	FBpp0305792; FBpp0300536; FBpp0300535; FBpp0300534; FBpp0300533	Mbs-PQ; Mbs-PP; Mbs-PO; Mbs-PN; Mbs-PM
isotig05500	8.30336	0.999999	0.998955	0.968799	1	FALSE		8.45864	8.16296	8.23342	8.2478	8.31715	8.27884	8.38958	8.38303	8.23406	3952	FBpp0292061; FBpp0081805	CG6621-PB; CG6621-PA
isotig05502	7.4611	0.0707187	0.0383023	0.30061	1	TRUE	A	7.87124	7.82246	7.55232	7.49244	6.50447	7.06903	7.63583	7.32367	7.43828	3220	FBpp0301575; FBpp0301574; FBpp0100102	armi-PD; armi-PC; armi-PB
isotig05505	4.32826	0.307794	0.786016	0.512444	0.815162	FALSE		4.24263	4.38726	4.13315	4.85858	4.11087	4.34732	4.28029	4.1709	4.26647	2558	FBpp0083609; FBpp0083608	CG7071-PB; CG7071-PA
isotig05509	8.5347	0.999999	0.998054	0.983946	1	FALSE		8.57238	8.60311	8.48531	8.69474	8.37354	8.39338	8.25097	8.77377	8.5895	3210	FBpp0079620	CG6206-PA
isotig05510	3.89333	0.999999	0.944863	0.845602	1	FALSE		3.97065	3.98173	3.90045	4.11339	3.88463	3.74497	3.73961	3.9378	3.71803	621
isotig05511	4.62023	0.979419	0.546666	0.786992	1	FALSE		4.47617	4.36556	4.47384	4.86026	4.48953	4.69446	4.6793	4.66739	4.79723	2768
isotig05513	2.49334	0.999999	0.801453	0.699163	1	FALSE		2.27305	2.25591	2.58567	2.32447	2.61255	2.43771	2.4575	2.65728	2.75458	1519
isotig05514	8.2465	0.999999	0.783456	0.974021	1	FALSE		8.22255	8.13844	8.13613	8.32727	7.91654	8.1331	8.33776	8.63022	8.26761	3431	FBpp0070058; FBpp0070060; FBpp0070061; FBpp0070059; FBpp0070057	CG14476-PC; CG14476-PE; CG14476-PD; CG14476-PA; CG14476-PB
isotig05516	4.09202	0.150883	0.121341	0.200684	1	TRUE	B	3.98114	3.89868	3.57163	4.57876	4.16232	4.09054	4.21712	4.15783	3.95653	2875
isotig05519	5.16248	0.999999	0.968752	0.626365	1	FALSE		5.28337	5.23195	5.11084	5.23918	5.01753	5.00362	5.36693	5.07523	5.088	2740	FBpp0084962	janA-PB
isotig05522	7.05665	0.999999	0.979533	0.754913	1	FALSE		6.90936	7.0833	7.0708	6.87307	7.08564	7.054	6.9289	7.23971	7.2192	3166	FBpp0304228; FBpp0304227; FBpp0289747; FBpp0289746; FBpp0288923	Nedd4-PM; Nedd4-PL; Nedd4-PK; Nedd4-PJ; Nedd4-PH
isotig05527	5.52514	0.221226	0.990019	0.0397636	1	FALSE		5.12299	5.90823	5.39491	4.98793	5.64136	5.75968	5.35732	5.56592	5.73709	2227	FBpp0089101; FBpp0072163	Dat-PB; Dat-PA
isotig05528	5.46579	0.999999	0.88483	0.996152	1	FALSE		5.52833	5.43449	5.39733	5.66338	5.5696	5.5402	5.08699	5.45058	5.45282	2222	FBpp0089101; FBpp0072163	Dat-PB; Dat-PA
isotig05530	10.6018	0.999999	0.944459	0.828378	1	FALSE		10.5053	10.645	10.6082	10.5719	10.7361	10.7274	10.4308	10.5902	10.5754	2534	FBpp0290875; FBpp0082140; FBpp0082139	Vha55-PC; Vha55-PA; Vha55-PB
isotig05533	5.396	0.00356131	0.944327	8.06145e-05	1	TRUE	A	5.11521	5.21533	5.87345	4.84843	5.49936	5.83897	4.85161	5.31801	5.60218	1939
isotig05537	4.32906	9.90964e-14	0.229376	4.4492e-13	0.189483	TRUE	L	3.75466	5.49449	3.82236	2.8611	5.0661	3.4885	3.52861	4.52001	4.44633	2127	FBpp0083974; FBpp0081956; FBpp0081986	Hsp68-PA; Hsp70Ab-PA; Hsp70Aa-PA
isotig05539	6.2999	0.999999	0.64654	0.896035	1	FALSE		6.39082	6.44308	6.5351	6.02497	6.27164	6.10082	6.17861	6.24411	6.43024	1897
isotig05542	5.061	0.999999	0.7756	0.818599	1	FALSE		5.14256	5.14894	5.20259	5.0219	4.66845	5.09075	5.15812	5.04031	5.0097	1997
isotig05545	3.82963	0.999999	0.936604	0.985123	1	FALSE		3.69174	3.84903	3.6564	3.8851	3.8978	3.8162	4.01454	3.70528	3.90916	2475
isotig05549	6.14319	0.86783	0.494315	0.770411	1	FALSE		6.02853	6.10435	6.37176	6.01638	5.67759	6.08274	6.19799	6.37283	6.30847	1698	FBpp0303183	Tsp86D-PC
isotig05552	4.64273	1.83039e-07	0.0402093	1.75984e-06	0.315665	TRUE	M	4.9678	4.30598	3.7499	5.0206	4.99522	4.67226	5.35743	3.95732	3.78689	1790	FBpp0297411; FBpp0297410; FBpp0075367	Toll-6-PC; Toll-6-PB; Toll-6-PA
isotig05554	3.98395	0.398554	0.172091	0.958967	1	FALSE		4.05581	4.08813	4.05739	3.96103	4.26762	4.11355	4.01477	3.57758	3.56732	1946
isotig05558	7.33741	0.339997	0.309118	0.692889	1	FALSE		7.2747	7.31763	6.80639	7.21525	7.79436	7.87344	6.79361	7.11563	7.44763	2177
isotig05560	3.01907	2.08654e-05	0.322699	0.00209386	0.0531513	TRUE	M	2.27134	3.05099	3.22427	2.9393	2.80405	2.70452	2.35461	3.68932	3.50997	2087
isotig05563	4.98983	7.36925e-06	0.0357748	1.1367e-05	1	TRUE	A	4.4529	4.9118	5.26312	4.63129	5.12272	5.97696	3.64689	4.75409	5.06727	1723	FBpp0288391	alpha-Est10-PB
isotig05565	4.61789	3.19942e-05	0.0993637	4.13889e-05	1	TRUE	A	4.22741	4.54311	4.75669	4.17118	4.76278	5.5826	3.31654	4.42196	4.78159	1420	FBpp0302569; FBpp0081064	alpha-Est2-PB; alpha-Est2-PA
isotig05567	6.92603	0.999999	0.955357	0.999198	1	FALSE		7.01008	6.94549	6.85329	6.93463	7.09416	6.99142	6.84251	6.77309	6.86204	1637	FBpp0070915; FBpp0070914	l(1)G0255-PB; l(1)G0255-PA
isotig05569	5.76877	0.000115689	0.982881	1.01223e-06	1	TRUE	A	5.1568	5.51379	6.17813	5.00787	5.86685	6.33643	5.02351	5.98101	6.129	1851
isotig05573	8.22003	0.999999	0.875631	0.676099	1	FALSE		7.97529	8.45054	7.99112	8.0528	8.53645	8.4929	8.09382	8.0574	8.1849	2113	FBpp0081814	Ugt86Da-PA
isotig05575	7.70527	0.0829201	0.614844	0.0088778	1	TRUE	A	7.09149	7.77434	8.15737	7.39976	8.04768	8.09763	7.04402	7.49918	7.76302	1908	FBpp0083813; FBpp0083815	CG10175-PA; CG10175-PC
isotig05577	5.15727	0.0042361	0.403949	0.00155528	1	TRUE	A	4.42486	5.23032	5.60808	4.86359	5.52931	5.55283	4.73099	4.87444	5.14092	852	FBpp0083813; FBpp0083815; FBpp0083814	CG10175-PA; CG10175-PC; CG10175-PB
isotig05579	3.60491	0.0133303	0.04387	0.41545	0.415216	TRUE	L	3.78739	4.08576	3.68275	3.78545	2.87944	3.3104	3.66605	3.51766	3.41535	1722	FBpp0075092; FBpp0075091	sina-PB; sina-PA
isotig05580	3.86532	3.4596e-06	0.0451394	0.00144662	0.369514	TRUE	E	3.78297	3.81279	3.28491	4.90922	3.6327	3.81504	3.93577	3.33716	3.52898	2598	FBpp0304732	NTPase-PE
isotig05581	5.7352	0.999999	0.985079	0.458754	1	FALSE		6.00186	5.67295	5.68395	5.76566	5.75584	5.5653	5.89286	5.74064	5.46638	949	FBpp0307465; FBpp0079443	hoip-PB; hoip-PA
isotig05583	3.26223	0.978103	0.868132	0.331629	1	FALSE		3.03759	3.39213	3.20006	3.05546	3.30347	3.17424	3.13544	3.55369	3.42587	1959	FBpp0304900; FBpp0304899; FBpp0304898; FBpp0291179; FBpp0290010	fd68A-PP; fd68A-PO; fd68A-PN; fd68A-PK; fd68A-PJ
isotig05586	10.7276	0.319689	0.111177	0.836093	1	FALSE		10.1419	10.5721	10.4805	10.8304	11.1681	10.8563	10.7841	10.5666	10.9096	1778
isotig05588	8.55937	0.504308	0.896609	0.31594	1	FALSE		8.43615	8.92124	8.58909	7.79588	8.96663	8.3532	8.70577	8.51356	8.43652	859
isotig05589	5.03777	0.29598	0.111177	0.748364	1	FALSE		5.45753	5.08234	5.33081	4.62992	4.7882	5.02411	4.77906	4.99252	5.06358	1442
isotig05592	5.9397	9.25339e-19	0.0908514	6.83334e-18	0.649242	TRUE	A	4.58201	5.62263	6.71526	4.68862	6.43184	6.92618	4.4934	5.94344	5.81801	1406	FBpp0072560	CG9149-PA
isotig05595	3.72919	0.0023448	0.136785	0.0027279	1	TRUE	A	3.12595	4.01711	3.49746	3.43582	4.21748	4.23635	3.24939	3.66907	3.66431	1797	FBpp0079693	CG31871-PA
isotig05598	3.93128	0.999999	0.955599	0.997431	1	FALSE		4.0203	3.96536	3.97844	3.82034	3.90554	3.83395	3.97424	3.96086	3.91173	1811
isotig05602	5.49898	0.999999	0.816719	0.999789	1	FALSE		5.57719	5.64678	5.65731	5.35952	5.42492	5.4939	5.57046	5.37847	5.34011	1355
isotig05604	6.30005	0.999999	0.991619	0.837548	1	FALSE		6.23122	6.19996	6.31279	6.04465	6.37528	6.4639	6.27964	6.40915	6.34129	1475	FBpp0085765; FBpp0085764	CG15111-PA; CG15111-PB
isotig05607	4.22578	0.284621	0.103667	0.893638	1	FALSE		4.13153	4.03996	3.68667	4.28182	4.45772	4.59433	4.35716	4.2178	4.0728	1437
isotig05609	3.0733	0.0557241	0.0768961	0.417024	1	TRUE	A	2.86813	2.95192	2.74058	2.92105	3.41384	3.64519	2.79539	3.03824	3.02924	1142
isotig05610	4.13596	0.999999	0.835825	0.912727	1	FALSE		4.22933	4.19592	4.31905	3.9106	4.21691	4.22606	4.04879	3.97317	4.05478	1693
isotig05613	5.80723	0.999999	0.997495	0.906502	1	FALSE		5.90862	5.83034	5.69331	5.91584	5.83124	5.74899	5.84063	5.70341	5.77455	1600
isotig05617	9.354	0.999999	0.935244	0.894057	1	FALSE		9.31549	9.43997	9.3538	9.24758	9.53361	9.51476	9.18966	9.23282	9.31598	1112	FBpp0078349; FBpp0078350	Vha26-PB; Vha26-PA
isotig05619	7.15001	0.000127448	0.674953	1.4743e-06	1	TRUE	A	6.58119	7.51393	7.4732	6.18373	7.68719	7.46155	5.85516	7.28866	7.25551	1396	FBpp0100046	Fuca-PB
isotig05621	4.11169	5.53416e-10	0.00335132	4.59999e-09	1	TRUE	A	3.50726	4.5598	5.13553	2.9975	4.44161	4.27472	2.36749	4.07473	3.85548	596	FBpp0100046	Fuca-PB
isotig05622	3.31712	8.22769e-07	0.894791	0.0343578	2.09047e-05	TRUE		3.94934	1.73824	4.16378	3.07219	3.44447	2.42505	3.74039	3.22875	2.47321	1129
isotig05627	7.42496	0.00574168	0.944327	0.000439576	1	TRUE	A	6.96382	7.34781	7.40385	6.62522	7.43744	7.94646	6.60839	7.82273	7.94785	1118	FBpp0078272	CG11459-PA
isotig05629	6.77191	5.02657e-10	0.0236961	8.34862e-09	1	TRUE	A	5.48584	6.62192	7.06079	5.69729	7.62482	7.77499	5.58109	6.49248	6.652	1126	FBpp0073669	CtsB1-PA
isotig05630	2.78429	5.25769e-08	0.062033	8.1035e-06	0.428875	TRUE	A	2.27932	2.60281	2.74105	1.93243	3.55697	3.55789	1.98069	2.61727	2.80861	849	FBpp0304102; FBpp0073669	CtsB1-PB; CtsB1-PA
isotig05631	4.72579	0.999999	0.956317	0.994802	1	FALSE		4.74146	4.81801	4.75918	4.55257	4.59707	4.77612	4.85638	4.69331	4.71234	1094	FBpp0078061	CG11309-PA
isotig05634	6.55612	0.00437852	0.0741706	0.0759505	1	TRUE	E	6.3934	6.15155	6.11771	7.65877	6.38312	6.64252	6.53956	6.40801	5.87868	1379
isotig05636	4.52703	0.110008	0.537334	0.0252458	1	TRUE	A	4.49307	4.65435	4.81683	3.99103	4.67918	4.94978	3.87664	4.44795	4.50766	1030
isotig05638	2.88521	0.263431	0.730345	0.0778083	1	FALSE		2.83726	3.06404	2.91843	2.43239	3.29338	3.1371	2.32818	2.80688	2.89977	493
isotig05639	5.15271	0.966218	0.877003	0.596021	1	FALSE		4.9667	4.90129	5.29957	5.01237	5.22089	5.61542	5.10285	5.08132	5.03629	1509
isotig05641	0.806112	0.999999	0.999765	0.872487	1	FALSE		0.573565	0.901819	0.872475	0.934642	0.716705	0.827578	0.690413	1.13021	0.500471	1016
isotig05642	0.730494	0.999999	0.986893	0.983495	1	FALSE		0.655095	0.701106	0.894558	0.99068	0.610874	0.717531	0.485666	0.727406	0.738124	1009
isotig05645	1.47389	0.999999	0.732379	0.784431	1	FALSE		1.24545	1.17982	1.49763	1.47478	1.89235	1.55262	1.23495	1.61451	1.43777	856
isotig05646	0.607264	0.605603	0.996011	0.543723	0.846866	FALSE		0.252586	0.208517	1.10813	0.535891	0.864951	0.444417	0.329192	0.777664	0.69914	594
isotig05649	8.2406	0.0284521	0.198735	0.0582406	1	TRUE	B	7.84284	8.31845	8.60886	7.75282	7.74267	8.12266	7.85816	8.83758	8.58832	627
isotig05652	5.23222	0.831875	0.482476	0.925028	1	FALSE		5.43341	5.28319	5.41365	5.09285	5.14054	5.5777	5.00134	5.1	4.91007	574
isotig05656	8.13139	0.521851	0.674168	0.21912	1	FALSE		8.0356	8.26431	8.52874	7.70921	8.09425	8.5618	7.84099	7.90867	7.99163	569	FBpp0085735	cer-PA
isotig05661	7.78046	0.509301	0.206352	0.869031	1	FALSE		7.66424	8.1238	7.77218	7.66206	7.27617	7.30586	7.85688	8.20151	7.8852	630
isotig05665	10.503	0.767643	0.511862	0.763429	1	FALSE		10.405	10.5014	10.5309	10.3697	10.2143	10.425	10.3695	10.8359	10.7642	4489	FBpp0290183	CG31004-PD
isotig05667	5.04773	0.999999	0.945074	0.94186	1	FALSE		5.07546	4.94942	4.9026	5.18691	4.86051	5.03027	5.00918	5.12006	5.24961	6567	FBpp0084213; FBpp0084212	XNP-PB; XNP-PA
isotig05669	2.29925	0.999999	0.992318	0.770985	1	FALSE		2.39642	2.1144	2.2214	2.37644	2.22583	2.36071	2.41764	2.21186	2.33844	2491
isotig05673	6.40818	0.0578685	0.396573	0.0149332	1	TRUE	L	5.78077	6.09528	6.48622	5.95464	6.71124	6.56953	6.14544	6.6427	6.89399	4041	FBpp0113114; FBpp0085756; FBpp0085757	abba-PC; abba-PB; abba-PA
isotig05677	5.40808	0.0123779	0.455921	0.244238	0.0836051	TRUE	E	5.47622	5.7469	4.90014	5.71905	4.60377	5.1881	5.55867	5.6354	5.4525	2895
isotig05679	7.21053	0.999999	1	0.868331	1	FALSE		7.14421	7.34074	7.12609	7.45393	6.97567	7.11288	7.3644	7.10693	7.20456	5789	FBpp0076376	GstO1-PA
isotig05683	5.43859	0.999999	0.380627	0.999024	1	FALSE		5.28626	5.18938	5.14708	5.45417	5.64149	5.58355	5.54629	5.50837	5.50468	4605
isotig05689	2.87102	0.999999	0.996011	0.980375	1	FALSE		2.78563	2.97309	2.94617	2.72578	2.87723	2.89557	2.96685	2.76027	2.88742	1830	FBpp0289788; FBpp0075677	Atg1-PB; Atg1-PA
isotig05690	4.13781	0.999999	0.95368	0.948273	1	FALSE		4.19271	4.11815	4.17166	3.94422	4.05684	4.16911	4.10778	4.23618	4.22427	1727	FBpp0289788; FBpp0075677	Atg1-PB; Atg1-PA
isotig05691	5.6948	0.598088	0.867555	0.156109	1	FALSE		5.3856	5.49096	5.78134	5.60653	5.85864	5.83119	5.33664	5.78018	6.03123	3355	FBpp0293535; FBpp0306073; FBpp0293530; FBpp0293533; FBpp0293534	Ect4-PI; Ect4-PK; Ect4-PD; Ect4-PG; Ect4-PH
isotig05695	8.16206	0.999999	0.936353	0.971448	1	FALSE		8.16909	8.01487	8.12839	8.04273	8.18184	8.04454	8.06444	8.42826	8.32799	3255	FBpp0086222; FBpp0086220	Psi-PC; Psi-PB
isotig05699	6.4432	0.856572	0.92809	0.215993	1	FALSE		6.81361	6.47299	6.31965	6.61948	6.17756	6.42557	6.625	6.25387	6.13465	3913	FBpp0304606; FBpp0078996	x16-PB; x16-PA
isotig05703	8.84156	0.877275	0.912123	0.285104	1	FALSE		8.57863	8.74675	8.79049	8.58956	9.03963	8.91679	8.55226	9.02094	9.19092	4273	FBpp0305520; FBpp0085164; FBpp0085163; FBpp0085161; FBpp0085160	CycG-PF; CycG-PC; CycG-PB; CycG-PA; CycG-PD
isotig05704	6.79036	0.810552	0.944239	0.235485	1	FALSE		6.54582	6.67325	6.81843	6.46193	7.04992	6.77925	6.48681	7.05272	7.07621	3132
isotig05707	5.67709	0.999999	0.986019	0.991179	1	FALSE		5.87731	5.56439	5.76394	5.66133	5.58716	5.64948	5.46463	5.76862	5.71503	4791
isotig05713	6.22714	0.999999	0.919329	0.946347	1	FALSE		6.4211	6.2806	6.3031	6.11696	6.23084	6.12474	6.32898	6.1386	6.05939	2634	FBpp0297606; FBpp0291359; FBpp0089346; FBpp0086429; FBpp0086428	Mlf-PH; Mlf-PE; Mlf-PD; Mlf-PB; Mlf-PA
isotig05715	5.32384	0.999999	0.995439	0.849944	1	FALSE		5.37823	5.15859	5.32209	5.37432	5.33929	5.23012	5.5011	5.27107	5.31284	4591
isotig05719	5.09144	0.999999	0.996671	0.669696	1	FALSE		5.15857	5.03738	5.0137	5.12928	4.9718	5.10544	5.35084	4.96848	5.0459	2816	FBpp0072557	Rabex-5-PA
isotig05723	4.53002	0.999999	0.95981	0.61589	1	FALSE		4.38702	4.67373	4.447	4.59093	4.61564	4.58664	4.23934	4.64467	4.53311	3216	FBpp0112066; FBpp0076332	CG7112-PB; CG7112-PA
isotig05727	6.93343	0.999999	0.989652	0.97778	1	FALSE		7.061	6.95808	6.89394	6.96837	6.7759	7.11474	6.75658	6.88307	6.95093	3794
isotig05731	4.70131	0.999999	0.99968	0.985546	1	FALSE		4.77475	4.73475	4.62054	4.65851	4.68211	4.68671	4.76731	4.69252	4.68814	3702
isotig05733	3.79609	0.404915	0.940739	0.0654822	1	FALSE		4.14706	3.72227	3.64501	3.9082	3.68143	3.83393	4.0734	3.41789	3.57814	1303
isotig05735	5.04116	0.901777	0.983241	0.551569	1	FALSE		4.90178	5.10113	4.9745	5.33024	4.83429	4.85517	5.3266	4.91396	5.02877	4263	FBpp0297746; FBpp0072470; FBpp0072469	mth-PE; mth-PB; mth-PA
isotig05739	2.89919	0.40199	1	0.189722	0.931211	FALSE		3.10168	2.56317	3.00603	3.29764	2.64893	2.67616	2.95873	3.03023	2.61758	3609
isotig05741	3.61519	0.00230756	0.421662	0.00025794	1	TRUE	E	4.00977	3.71598	3.45511	3.91546	2.97856	3.21624	4.08155	3.47837	3.27394	2471	FBpp0076461	CG7565-PA
isotig05742	0.188959	0.909879	0.528964	0.932656	1	FALSE		-0.196192	-0.106932	0.370521	-0.0395532	0.325541	-0.298567	0.37064	0.518414	0.495847	573
isotig05743	2.44126	0.585359	0.885871	0.399036	1	FALSE		2.63955	2.02794	2.30954	2.74429	2.29268	2.21784	2.42726	2.52633	2.63877	2576	FBpp0303530; FBpp0303529; FBpp0113094	CG8671-PF; CG8671-PE; CG8671-PC
isotig05744	2.27169	0.999999	0.971811	0.963246	1	FALSE		2.42312	1.94828	2.336	2.34382	2.15373	2.15548	2.11131	2.50509	2.39065	2485	FBpp0081013	CG8671-PB
isotig05747	5.09925	0.999999	0.877817	0.834804	1	FALSE		5.1777	5.20646	5.06813	5.21196	5.15314	5.10649	5.13224	4.96108	4.83348	3665	FBpp0082426; FBpp0082427	CG3508-PA; CG3508-PB
isotig05751	3.37099	0.969817	0.673904	0.752852	1	FALSE		3.28851	3.39343	3.28783	3.51656	3.59503	3.47563	2.87933	3.34761	3.44737	3361
isotig05755	5.8062	0.999999	0.870445	0.806245	1	FALSE		5.54833	5.7432	5.73549	5.88711	5.80177	5.99288	5.71558	5.77873	5.99703	2655
isotig05760	3.21447	0.0010089	0.996011	0.00330638	0.197401	TRUE	E	3.27229	3.0816	2.99834	4.03361	2.49612	3.03623	3.37207	3.18144	2.94244	2265	FBpp0085653	par-1-PH
isotig05761	3.80692	0.00617629	0.953695	0.0230881	0.281963	TRUE	E	3.66963	3.71199	3.65373	4.55379	3.22342	3.71332	3.99955	3.60022	3.74309	2219	FBpp0303276; FBpp0290720	par-1-PW; par-1-PS
isotig05763	5.653	0.999999	0.997568	0.956345	1	FALSE		5.64857	5.61631	5.61186	5.53482	5.7517	5.65861	5.59907	5.73945	5.70354	2655	FBpp0084931	sima-PA
isotig05768	4.72185	0.00074984	0.00624737	0.00783398	1	TRUE	C	4.34928	4.36778	3.50707	4.94174	5.55603	4.53934	4.9274	5.08288	4.30086	3148	FBpp0291053	Ppn-PG
isotig05770	1.56177	0.00030622	7.24752e-05	0.264153	1	TRUE		0.647456	1.07612	-0.07933	2.216	1.91493	1.30217	1.7379	1.9609	1.92643	1109
isotig05771	5.19139	0.0209736	0.215142	0.257368	0.339147	TRUE	F	4.72513	5.13907	5.46758	5.18508	4.62191	5.08205	5.02163	5.63694	5.51866	2876
isotig05775	4.8287	0.999999	0.997495	0.55352	1	FALSE		4.85095	4.72565	4.81479	5.12122	4.66546	4.76512	4.91791	4.72451	4.81887	2153	FBpp0078472; FBpp0078471; FBpp0078470	CG2604-PB; CG2604-PC; CG2604-PA
isotig05781	7.03619	2.46637e-07	0.805487	1.86062e-08	0.450183	TRUE	A	6.18908	7.20812	6.98978	6.52748	7.75112	6.94961	5.49768	7.50495	7.45366	1947	FBpp0075543	CG8745-PA
isotig05783	3.26658	0.999999	0.915184	0.873212	1	FALSE		3.34958	3.25253	3.41088	3.48141	3.22927	3.17154	3.24388	3.14923	3.05939	2552
isotig05785	2.58594	0.573601	0.696765	0.410533	1	FALSE		2.67045	2.45731	2.7261	3.05776	2.4717	2.5125	2.53962	2.42908	2.24424	1758
isotig05787	6.95615	0.999999	0.969359	0.991624	1	FALSE		6.92372	6.8647	6.79119	6.81911	7.20829	6.96372	7.05638	6.90681	7.02355	2441	FBpp0290753	Rtnl1-PH
isotig05791	4.54682	5.04917e-07	0.000541718	0.00400932	0.0768412	TRUE	L	5.06112	5.18966	4.57701	5.07901	3.71743	3.40256	4.30706	4.48082	4.08544	2826	FBpp0290897; FBpp0075092; FBpp0075091	sinah-PC; sina-PB; sina-PA
isotig05795	5.14075	2.39555e-05	0.922493	1.32268e-07	1	TRUE	A	4.36167	4.83064	5.55034	4.3633	5.2557	5.68026	4.34144	5.32517	5.68106	2093	FBpp0293880; FBpp0081387	CG8112-PB; CG8112-PA
isotig05799	3.6118	0.767643	0.789409	0.737073	1	FALSE		3.386	3.67669	3.4242	4.01887	3.53572	3.61546	3.67784	3.62244	3.43446	3075
isotig05800	3.87254	0.45258	0.564164	0.41893	1	FALSE		3.74724	3.7818	3.71124	4.39286	3.83141	3.84745	3.93438	3.75481	3.70481	2529
isotig05801	2.07176	0.999999	1	0.983495	1	FALSE		2.09636	1.95537	2.16485	2.0645	2.1178	1.98484	1.94802	2.10734	2.19447	1487
isotig05802	2.39661	0.999999	0.97907	0.993155	1	FALSE		2.58885	2.41195	2.35281	2.3703	2.42549	2.39011	2.31832	2.31831	2.38231	941
isotig05803	4.52346	0.999999	0.992318	0.559778	1	FALSE		4.68012	4.47953	4.50103	4.63672	4.35957	4.57555	4.6743	4.47222	4.27785	3295
isotig05809	9.14542	0.999999	0.97311	0.975764	1	FALSE		9.1824	9.2215	9.17567	9.05461	9.02381	9.10487	9.01087	9.3116	9.19539	1879	FBpp0079596	CG5096-PA
isotig05814	5.27534	0.437874	0.225568	0.413872	1	FALSE		5.09802	5.31146	5.27971	5.29308	5.74295	5.44552	4.79196	5.12721	5.20103	1757	FBpp0292379; FBpp0088023; FBpp0088022; FBpp0088024	CG1358-PD; CG1358-PB; CG1358-PA; CG1358-PC
isotig05817	4.82565	0.0157949	0.863703	0.00179613	1	TRUE	H	5.23726	4.73281	4.73204	4.94336	4.75771	4.63661	5.24966	4.6438	4.21111	1878	FBpp0078756; FBpp0078755; FBpp0078754	Hel25E-PB; Hel25E-PA; Hel25E-PC
isotig05818	5.88486	0.145582	0.906	0.0129757	1	TRUE	H	6.30525	5.80244	5.80636	6.03435	5.69268	5.70811	6.29331	5.68252	5.37837	1482	FBpp0078756; FBpp0078755; FBpp0078754	Hel25E-PB; Hel25E-PA; Hel25E-PC
isotig05819	2.96865	0.981294	0.48591	0.956008	1	FALSE		2.71642	2.87152	2.77017	3.34613	3.02108	3.06391	2.97218	2.99068	2.85905	1870	FBpp0290838	CG1307-PC
isotig05823	9.12591	0.0813427	0.962164	0.0139674	1	TRUE	A	8.82048	8.87375	9.57488	8.76817	9.46284	9.26181	8.64455	8.87822	9.48813	1875	FBpp0305795; FBpp0305794; FBpp0305793; FBpp0075256; FBpp0075255	th-PF; th-PE; th-PD; th-PC; th-PA
isotig05831	4.78915	0.520791	0.674168	0.191787	1	FALSE		5.20996	4.76844	4.65491	4.8894	4.78289	4.80846	4.88957	4.51066	4.44282	1982
isotig05835	7.81346	0.0564701	0.106188	0.0419361	1	TRUE	A	7.4684	8.03141	8.06159	7.58494	8.12643	8.43556	6.88261	7.50794	7.65118	1785	FBpp0081074	alpha-Est7-PA
isotig05839	4.34198	0.999999	0.926351	0.673034	1	FALSE		4.42606	4.27461	4.12702	4.33689	4.31362	4.2319	4.64184	4.21903	4.44005	1682	FBpp0291073; FBpp0083818; FBpp0083817	Irk2-PC; Irk2-PB; Irk2-PA
isotig05841	4.93872	0.999999	0.887877	0.814759	1	FALSE		4.97271	4.87916	4.75205	4.92676	4.87061	4.82151	5.21647	4.80137	5.13876	1573	FBpp0083817	Irk2-PA
isotig05843	6.99222	0.694969	0.674168	0.398305	1	FALSE		6.97638	7.29021	6.73487	6.74713	7.42644	7.24931	6.57781	6.89448	6.79165	1602	FBpp0086060	CG6484-PA
isotig05847	1.59236	0.000117557	0.0250539	0.214849	0.00640635	TRUE		1.91002	-0.189696	1.96169	2.36454	1.7881	1.7689	0.449385	1.47971	1.28102	1692
isotig05851	2.99697	0.999999	0.882668	0.917412	1	FALSE		2.92347	2.86615	2.88903	3.16272	2.96321	3.13008	2.99343	2.92793	3.08346	2296
isotig05853	1.91061	0.999999	0.943348	1	1	FALSE		1.95075	1.61749	1.86967	1.96964	2.1235	1.86788	1.8214	1.97328	1.95404	1080
isotig05857	4.53021	0.999999	0.922785	0.857394	1	FALSE		4.43692	4.45697	4.46089	4.77982	4.54285	4.51399	4.62201	4.42672	4.49275	1010
isotig05860	3.48223	0.999999	0.658425	0.938692	1	FALSE		3.39488	3.45413	3.52423	3.31729	3.36637	3.36009	3.51427	3.6783	3.68364	1612	FBpp0070939	shf-PA
isotig05863	4.78172	0.0110611	0.44261	0.00175035	1	TRUE	B	5.07892	4.09692	4.36609	5.20495	4.93129	4.66431	5.27374	4.615	4.32263	1636	FBpp0307010; FBpp0083847	Lsd-1-PD; Lsd-1-PC
isotig05866	4.98933	0.0141937	0.430014	0.00236562	1	TRUE	B	5.2674	4.30476	4.65713	5.45108	5.15347	4.85072	5.41772	4.73542	4.6274	1400	FBpp0307010; FBpp0083847	Lsd-1-PD; Lsd-1-PC
isotig05867	3.08888	7.43827e-05	0.0565463	0.00012513	1	TRUE	A	3.0535	2.82426	2.27695	3.62613	2.76181	2.83278	3.75541	3.13657	2.93863	1844	FBpp0306270; FBpp0081958	CG18347-PB; CG18347-PA
isotig05869	2.50964	0.816308	0.790916	0.829592	1	FALSE		2.54414	2.30694	2.42394	2.59543	2.04169	2.61666	2.48384	2.80866	2.64126	1159	FBpp0306270; FBpp0081958	CG18347-PB; CG18347-PA
isotig05873	1.9476	0.96931	0.926776	0.81086	1	FALSE		2.00207	1.71875	1.82005	2.04808	1.82559	1.90904	1.79047	1.94829	2.37199	990
isotig05874	0.802879	0.999999	0.815753	0.963246	1	FALSE		0.4599	0.733165	0.920969	0.975972	0.533075	0.530664	0.737149	1.03698	1.141	811
isotig05877	11.898	1.86479e-42	0.241845	9.00181e-42	0.0370132	TRUE	A	10.6079	11.6603	12.4231	9.69758	12.1106	13.2374	9.74525	11.6776	12.2917	1146
isotig05879	4.37864	0.999999	0.983241	0.906502	1	FALSE		4.19484	4.42401	4.47704	4.43003	4.28089	4.58086	4.40296	4.26879	4.30758	2294
isotig05883	3.37819	0.00105898	0.00444106	0.191787	0.794486	TRUE	I	3.20866	3.28868	2.99796	3.38058	4.11611	3.6674	2.71116	3.15625	3.41822	1833
isotig05887	5.85138	0.260171	0.609489	0.10342	1	FALSE		5.32718	5.76725	5.92403	5.63525	6.37394	6.0104	5.61242	5.82817	5.94187	1915	FBpp0288456; FBpp0288455; FBpp0089126; FBpp0070080; FBpp0070082	svr-PI; svr-PH; svr-PG; svr-PB; svr-PC
isotig05889	4.78716	0.423001	0.624274	0.261627	1	FALSE		4.34809	4.7282	4.82507	4.6625	5.2958	4.86166	4.60811	4.71603	4.85514	1439	FBpp0288456; FBpp0288455; FBpp0089126; FBpp0070080; FBpp0070082	svr-PI; svr-PH; svr-PG; svr-PB; svr-PC
isotig05891	4.79877	0.887952	0.495269	0.790979	1	FALSE		4.80185	4.89924	4.98849	4.72649	5.08284	4.80792	4.50586	4.53538	4.74272	1522	FBpp0303016; FBpp0078657	CG5828-PB; CG5828-PA
isotig05895	1.13012	0.999999	0.607424	0.945117	1	FALSE		0.881819	0.99139	1.15097	1.27891	1.53912	1.18566	0.928092	0.942192	1.14763	1370
isotig05897	0.897622	0.999999	0.922735	0.840411	1	FALSE		0.825205	0.651909	0.787411	0.537833	1.18085	1.17509	0.927148	0.916082	0.967131	1330
isotig05899	3.27048	0.999999	0.995257	0.98277	1	FALSE		3.02787	3.26587	3.38108	3.35697	3.30668	3.21988	3.28452	3.29175	3.26988	1903
isotig05903	4.41729	0.0768506	0.425763	0.0271298	1	TRUE	A	4.17406	4.51699	4.33931	4.13813	4.98075	4.70392	3.63349	4.38998	4.49432	1582	FBpp0087770	Cyp6a13-PA
isotig05906	3.16072	0.427586	0.748719	0.140359	1	FALSE		2.79191	3.1587	2.96038	2.75619	3.21175	3.26566	2.73934	3.60303	3.63612	987	FBpp0289404; FBpp0087770	Cyp6a20-PB; Cyp6a13-PA
isotig05907	4.47935	0.999999	0.875711	0.946347	1	FALSE		4.4789	4.66123	4.48316	4.62418	4.37129	4.55291	4.5005	4.28944	4.30401	1735
isotig05911	9.20858	4.13615e-09	0.985079	1.36842e-09	0.438999	TRUE	A	8.41728	8.47969	10.3704	8.25754	8.6274	9.97509	8.2965	9.27997	9.36257	1410	FBpp0110419; FBpp0303593; FBpp0303592	Cht3-PA; Cht3-PC; Cht3-PB
isotig05912	8.46135	0.0282209	0.75883	0.00170169	1	TRUE	B	8.18113	8.63699	8.99545	7.70681	7.9527	8.98749	7.56277	8.51333	8.8292	1340	FBpp0110419; FBpp0303593; FBpp0303592	Cht3-PA; Cht3-PC; Cht3-PB
isotig05914	7.58956	0.111456	0.766238	0.01072	1	TRUE	B	7.38935	7.8155	8.06164	6.87875	7.08882	8.08256	6.71025	7.61164	7.95594	1154	FBpp0075774	CG17826-PA
isotig05915	3.97857	0.999999	0.957761	0.722526	1	FALSE		4.19305	3.96927	3.59648	3.87613	3.92017	4.02781	4.13096	4.07089	3.943	1592	FBpp0079798; FBpp0079796	CG33695-PE; CG33695-PA
isotig05920	5.95159	0.941727	0.560917	0.932935	1	FALSE		5.60482	5.80154	5.87005	6.32865	6.13359	6.00773	6.10843	5.62046	5.92859	1264
isotig05923	3.45886	0.999999	0.996011	0.615272	1	FALSE		3.41033	3.46155	3.54788	3.29066	3.64251	3.4836	3.26226	3.38954	3.60103	1574
isotig05929	3.73456	0.973786	0.81762	0.841441	1	FALSE		4.00349	3.55575	3.97537	3.6914	3.65375	3.49475	3.62438	3.66392	3.86107	993
isotig05931	4.0574	0.999999	0.991368	0.981123	1	FALSE		4.04581	4.12837	4.08265	4.18176	3.97821	4.05316	4.069	3.97378	3.98954	1266
isotig05939	2.06217	0.253088	0.935244	0.578671	0.418094	FALSE		1.69454	2.09759	2.51016	2.00853	1.91775	2.30424	1.86444	2.32186	1.58315	1485
isotig05943	2.65668	0.387307	0.309941	0.521012	1	FALSE		2.2409	2.29556	2.72921	2.55807	2.78424	2.68593	2.61745	3.0511	2.77743	1322
isotig05946	2.08552	0.696571	0.588552	0.977615	1	FALSE		1.87524	1.69993	2.00472	2.50267	2.14466	1.90963	1.99298	2.29744	2.17187	954
isotig05947	3.4315	0.971025	1	0.431148	1	FALSE		3.37064	3.4384	3.44989	3.69388	3.22421	3.40224	3.64663	3.11159	3.4497	1452
isotig05951	5.15772	0.999999	0.996988	0.888586	1	FALSE		5.20673	5.21112	5.1383	4.88595	5.37869	5.11486	5.13989	5.10133	5.19765	1216	FBpp0305695; FBpp0070356	CG14812-PB; CG14812-PA
isotig05958	8.09174	0.999999	0.977968	0.456434	1	FALSE		7.91288	8.11461	8.21987	7.80255	8.1907	8.03485	7.86059	8.30711	8.28611	1097	FBpp0271761; FBpp0072250	Nurf-38-PB; Nurf-38-PA
isotig05960	2.51792	0.0556228	0.643866	0.010244	1	TRUE	L	2.90426	2.71337	2.31213	2.97734	2.15077	2.32104	2.66074	2.38399	1.86524	1156
isotig05963	3.03139	0.0080899	0.00950935	0.108928	1	TRUE	A	2.5077	2.798	2.66523	3.15436	3.48594	3.40185	2.41805	3.1621	3.27039	1238
isotig05967	6.63258	0.336679	0.609512	0.434241	1	FALSE		6.58642	7.11248	6.65506	6.27196	7.13059	6.46836	6.51549	6.24651	6.39909	1083	FBpp0112271	Cpr49Aa-PB
isotig05971	3.44607	0.221767	0.0539476	0.812091	1	FALSE		3.72071	3.5812	3.50466	3.49257	3.40541	3.78941	3.29945	2.97416	3.03977	1131
isotig05976	2.16617	1.22661e-19	0.00312177	4.41345e-09	0.00866183	TRUE	L	-0.290957	0.544619	1.17255	-0.340538	0.555175	1.61564	-1.54883	3.55182	4.21456	1101	FBpp0086719; FBpp0086718; FBpp0086717	Cp1-PC; Cp1-PA; Cp1-PB
isotig05979	4.09758	0.999999	0.980925	0.994752	1	FALSE		4.00992	4.05613	4.13162	4.33943	4.17145	3.97598	3.82865	4.11307	4.19386	1447
isotig05985	2.43458	0.462831	0.650305	0.53417	1	FALSE		2.06352	2.40248	2.30574	2.52152	2.34931	2.43163	2.21607	2.52662	2.93445	898
isotig05990	2.00126	0.00599591	0.943176	0.162337	0.0370553	TRUE	M	2.44684	2.25524	1.23448	1.46718	2.45064	2.11864	2.28698	1.65302	1.51954	924	FBpp0087562	CG1665-PA
isotig05992	4.40638	0.999999	0.826905	0.974021	1	FALSE		4.23767	4.52272	4.30886	4.54704	4.43742	4.60346	4.35366	4.39876	4.19169	1058
isotig05995	1.69002	0.443598	0.628926	0.111226	1	FALSE		1.60599	1.79054	1.89221	1.41792	1.85546	2.06522	1.06984	1.60365	1.70941	1010
isotig05999	2.48474	0.940927	0.926819	0.234793	1	FALSE		2.64445	2.3239	2.44545	2.68982	2.19813	2.26158	2.75195	2.45211	2.48553	1284	FBpp0071234	CG7065-PA
isotig06005	5.70666	0.999999	0.925948	0.997431	1	FALSE		5.56472	5.64426	5.58907	5.81933	5.68686	5.74309	5.73032	5.71663	5.84105	714
isotig06007	3.48529	0.999999	0.998623	0.983946	1	FALSE		3.33067	3.5011	3.5413	3.48992	3.45412	3.54653	3.54996	3.46089	3.47988	1182
isotig06010	0.230016	0.999999	0.88963	0.883766	1	FALSE		0.218909	-0.00767626	0.596484	0.482362	0.352433	0.122033	0.244112	-0.0679477	-0.038868	636
isotig06011	6.58315	0.999999	0.983241	0.40933	1	FALSE		6.46803	6.4436	6.65217	6.29517	6.69085	6.9384	6.36374	6.59952	6.68646	888
isotig06015	1.88457	0.00962602	0.175619	0.0121037	0.906213	TRUE		2.13811	0.975138	1.36102	2.36031	1.61336	1.97112	2.20446	2.13364	1.64596	928
isotig06019	7.26306	0.475273	0.72268	0.128186	1	FALSE		7.7332	6.85745	7.16696	7.19673	6.90131	6.9344	7.81096	7.07421	7.34093	892	FBpp0305040; FBpp0305039	CG43896-PC; CG43896-PB
isotig06020	7.36252	0.999999	0.809888	0.744109	1	FALSE		7.29488	7.50332	7.7146	7.06821	6.72997	7.45272	7.05589	7.73267	7.42054	893	FBpp0305040; FBpp0305039	CG43896-PC; CG43896-PB
isotig06023	1.45271	0.999999	0.95981	0.991233	1	FALSE		1.31767	1.51228	1.23463	1.39285	1.40756	1.68472	1.51217	1.48209	1.48835	942	FBpp0070431	Bzd-PB
isotig06027	2.93773	0.999999	0.97715	0.793977	1	FALSE		2.94652	3.11346	2.92375	3.17041	2.56225	2.97655	2.97916	2.8477	2.83423	964
isotig06031	4.16364	0.999999	0.865425	0.847389	1	FALSE		4.33613	4.3162	4.15755	4.13164	4.09744	4.14458	4.24899	4.05497	3.94151	950	FBpp0076648	CG10075-PA
isotig06035	2.41603	0.780777	0.750586	0.863414	1	FALSE		2.28503	1.9462	2.4353	2.23362	2.59025	2.79022	2.65946	2.35104	2.26951	897
isotig06039	1.70789	0.999999	0.947932	0.778579	1	FALSE		1.78432	1.68803	1.63606	1.75296	1.66869	1.41676	1.89293	1.79565	1.68487	805
isotig06043	2.19612	3.94017e-10	0.0036687	0.212509	6.48898e-08	TRUE		3.63954	-9.79559	-1.80567	-0.23408	3.42321	1.86475	-1.26942	3.67637	-3.51056	915
isotig06044	2.10616	1.82996e-09	0.0457437	0.433782	1.99147e-07	TRUE		3.51501	-5.57046	-0.857751	-0.65551	3.09915	1.56357	-2.32978	3.84391	-4.48347	798
isotig06045	0.0969253	6.99272e-10	0.0707132	0.28379	1.99147e-07	TRUE		1.45389	-9.79559	-3.51751	-3.44286	1.45905	-0.424912	-3.19795	1.63932	-9.79559	611
isotig06046	0.792132	5.99441e-08	0.111921	0.728913	2.5321e-06	TRUE		2.14395	-9.79559	-2.20064	-2.3082	1.96963	0.425603	-2.78575	2.40834	-4.45742	494
isotig06048	4.04088	0.000254249	8.851e-05	0.459245	0.699248	TRUE	F	3.88422	3.39481	2.84469	4.39428	4.74305	4.71639	3.4802	4.29284	3.43407	672
isotig06051	1.9586	0.332207	0.279684	0.427873	1	FALSE		1.79281	2.29222	2.57666	1.75466	1.68406	1.8479	1.65217	1.77831	1.97537	887
isotig06052	1.94518	0.0665328	0.535005	0.0416674	1	TRUE	A	1.53447	2.28675	2.56408	1.61216	1.7553	2.1261	1.46665	1.99508	1.79443	834
isotig06057	2.76507	0.571985	0.501187	0.95778	1	FALSE		2.62472	2.59891	2.63659	3.12344	2.91415	2.74608	2.5304	2.57422	3.00721	598
isotig06060	7.61533	0.00823287	0.996892	0.00146752	0.614816	TRUE	I	7.33071	7.41089	7.78659	6.47888	8.10423	7.99649	7.12273	7.72147	7.92306	599
isotig06061	3.42942	0.00933062	0.847586	0.0121037	0.470422	TRUE	I	3.03143	3.42026	3.18621	2.54768	3.82196	3.85489	3.229	3.27049	3.95919	595
isotig06070	4.14808	9.47724e-06	0.000255791	0.907004	0.00824854	TRUE		4.05527	2.99662	4.17184	4.3269	4.6519	4.68323	3.78318	4.33504	3.59363	508
isotig06076	3.27971	0.999999	0.946187	0.946119	1	FALSE		3.27433	3.36997	3.17721	3.49657	3.11743	3.43471	3.19	3.14331	3.26422	470
isotig06079	-0.309538	0.700479	0.91688	0.43824	1	FALSE		0.250831	-0.867442	0.150277	-0.517892	-0.587185	-0.218642	0.106569	-0.724029	-0.967978	575
isotig06093	-0.857449	0.999999	0.954263	0.960049	1	FALSE		-0.331895	-0.863205	-0.945617	-1.30682	-0.789737	-0.878273	-1.04262	-1.27433	-0.481135	422
isotig06096	7.74184	0.999999	0.996011	1	1	FALSE		7.70043	7.75605	7.79	7.78605	7.68686	7.60948	7.7286	7.80246	7.80491	9234	FBpp0070596	lva-PC
isotig06097	4.67103	0.923055	0.793755	0.862075	1	FALSE		4.68691	4.77787	4.73684	4.88803	4.31048	4.32913	4.68268	4.83732	4.678	3857	FBpp0304727	CLIP-190-PS
isotig06098	8.18641	0.999999	1	0.962484	1	FALSE		8.03647	8.16361	8.27215	8.33092	8.02572	8.2027	8.17897	8.16978	8.26834	13703	FBpp0304367; FBpp0304366; FBpp0289294; FBpp0292863; FBpp0089204	kst-PH; kst-PG; kst-PE; kst-PF; kst-PC
isotig06099	8.50567	0.999999	0.997393	0.982967	1	FALSE		8.58837	8.5749	8.45461	8.36296	8.50488	8.54038	8.40183	8.55798	8.54774	3862	FBpp0297299; FBpp0079458	Gdi-PB; Gdi-PA
isotig06100	6.25028	0.999999	0.984325	0.892146	1	FALSE		6.17637	6.32736	6.40958	6.07247	6.26677	6.2378	6.21993	6.20712	6.30965	3354
isotig06101	7.72302	0.950254	0.602637	0.88244	1	FALSE		7.59115	7.79594	8.03066	7.6919	7.80276	8.00284	7.68487	7.3323	7.42199	9115
isotig06105	8.22665	0.999999	0.97715	0.989184	1	FALSE		8.30366	8.34048	7.93579	8.37	8.23085	8.30383	7.89086	8.22693	8.35213	5217	FBpp0304765; FBpp0304764	CG1718-PD; CG1718-PC
isotig06107	4.96564	0.999999	0.920971	0.713372	1	FALSE		4.78229	4.81655	4.96313	4.84383	5.23502	4.97192	4.8755	5.10856	5.03277	6497	FBpp0087432; FBpp0087431	CAP-PC; CAP-PF
isotig06108	5.15873	0.999999	0.944327	0.641396	1	FALSE		4.96188	5.02915	5.21706	5.01138	5.45156	5.24354	5.03714	5.26619	5.1409	6466	FBpp0087432; FBpp0087431; FBpp0297629; FBpp0297630; FBpp0289107	CAP-PC; CAP-PF; CAP-PU; CAP-PV; CAP-PO
isotig06110	4.88814	0.0118139	0.94616	0.00362101	0.865721	TRUE	E	5.0136	5.00605	4.48219	5.50747	4.6309	4.66828	5.10387	4.55798	4.70067	5418	FBpp0089045	PhKgamma-PB
isotig06113	5.34878	0.00016328	0.0628954	0.00605152	0.640595	TRUE	L	4.83365	4.86839	5.32236	4.93175	5.61287	5.25501	4.91028	5.71238	6.10807	5789	FBpp0297395; FBpp0304605; FBpp0304604; FBpp0078995	CG18304-PB; CG18304-PD; CG18304-PC; CG18304-PA
isotig06116	6.07381	0.306502	0.99617	0.197495	0.731727	FALSE		5.25055	6.63382	6.22177	5.71256	6.03448	6.43584	5.98782	5.603	6.27803	4636	FBpp0086669	conv-PA
isotig06119	7.93398	0.999999	1	0.999198	1	FALSE		8.0141	7.83295	7.92027	7.84552	7.98888	7.91455	8.00357	7.9274	7.94727	5712
isotig06122	6.90389	0.999999	1	0.98408	1	FALSE		6.89038	6.79966	6.96192	6.81198	7.11324	6.81054	6.95587	6.94541	6.81511	5567	FBpp0099680; FBpp0088377; FBpp0088949; FBpp0088385; FBpp0088950	lola-PZ; lola-PB; lola-PV; lola-PU; lola-PW
isotig06124	6.63186	0.999999	0.983241	0.96529	1	FALSE		6.60743	6.55014	6.68451	6.55306	6.5603	6.61125	6.55255	6.76747	6.77671	1391	FBpp0099680; FBpp0088377; FBpp0088949; FBpp0088385; FBpp0088950	lola-PZ; lola-PB; lola-PV; lola-PU; lola-PW
isotig06125	5.90376	0.504437	1	0.0775865	1	FALSE		6.05339	5.88785	5.73601	6.201	5.58264	5.87948	6.27659	5.76778	5.56927	6459	FBpp0080019	Edem2-PA
isotig06130	2.56541	0.803888	0.954263	0.349388	1	FALSE		2.66076	2.63398	2.36563	2.94246	2.32903	2.60173	2.62049	2.42137	2.397	1566
isotig06131	6.6132	0.999999	0.996238	0.98866	1	FALSE		6.49356	6.61907	6.58336	6.71109	6.55146	6.64263	6.49521	6.69393	6.7083	4419	FBpp0089361; FBpp0071063	Gclc-PB; Gclc-PA
isotig06132	5.56705	0.999999	0.984325	0.946119	1	FALSE		5.50921	5.61302	5.48832	5.8625	5.47016	5.53262	5.52236	5.49663	5.56587	4255	FBpp0079578	CG4972-PA
isotig06135	7.29183	0.999999	0.972855	0.946119	1	FALSE		7.13473	7.28989	7.29311	7.21713	7.5681	7.33926	7.26436	7.18852	7.28844	3860	FBpp0291922; FBpp0291920	Lmpt-PD; Lmpt-PH
isotig06136	6.68952	0.999999	0.929424	0.906146	1	FALSE		6.48395	6.63241	6.70593	6.62468	7.02473	6.75267	6.64164	6.58277	6.6922	3177	FBpp0291923	Lmpt-PC
isotig06137	7.27158	0.268884	0.089827	0.460993	1	FALSE		7.31683	7.23509	7.18971	7.11111	6.96024	6.5905	7.76989	7.69767	7.22426	5858
isotig06140	8.77917	0.999999	0.975091	0.985691	1	FALSE		8.7173	8.83743	8.84705	8.88609	8.70106	8.91828	8.7297	8.65468	8.69534	3985	FBpp0087669; FBpp0087668	VhaAC45-PA; VhaAC45-PB
isotig06143	6.24228	1.95085e-07	0.133282	1.38222e-05	0.222212	TRUE	A	5.82911	5.53403	6.81581	5.52976	6.62416	7.14803	5.57306	5.9911	6.08007	5620
isotig06144	5.14932	2.35795e-09	0.0408261	3.88497e-06	0.118669	TRUE	A	4.77025	4.60767	5.59213	4.34762	5.60664	6.11204	4.4646	4.83637	4.93822	3671
isotig06146	4.72129	0.986163	0.609235	0.787178	1	FALSE		4.72959	4.94405	4.74704	4.73855	4.5089	4.39853	4.80458	4.86431	4.67888	3356	FBpp0077208	sec5-PA
isotig06149	3.8206	0.845338	0.930128	0.929714	0.923166	FALSE		4.17992	3.77195	3.77471	3.75931	4.14325	3.50343	3.72259	3.45145	3.90938	4245
isotig06151	8.97567	0.270823	0.914802	0.0221506	1	FALSE		8.64872	9.16566	9.17169	8.49383	9.18332	9.38598	8.46473	8.90405	9.0644	1752	FBpp0076520	CG12262-PA
isotig06152	5.04736	0.679599	0.504969	0.547304	1	FALSE		5.09835	5.08912	4.91848	5.157	5.31888	5.11181	5.18498	4.80093	4.62076	5305	FBpp0088699; FBpp0088700	gem-PC; gem-PA
isotig06153	3.94971	0.177059	0.187883	0.290808	1	TRUE	M	4.02959	3.9723	3.73765	4.09174	4.31093	4.02214	4.09184	3.63806	3.45878	3714	FBpp0290165; FBpp0088699; FBpp0088700	gem-PD; gem-PC; gem-PA
isotig06155	5.71599	0.999999	0.987052	0.484241	1	FALSE		5.84515	5.77774	5.64996	5.88116	5.53938	5.69778	5.91523	5.6171	5.44972	3110	FBpp0084575; FBpp0084579; FBpp0084578; FBpp0084577; FBpp0084574	wdb-PF; wdb-PE; wdb-PC; wdb-PA; wdb-PD
isotig06158	6.3938	0.999999	0.972855	0.991756	1	FALSE		6.40469	6.54311	6.45449	6.40659	6.24278	6.46342	6.37414	6.28235	6.34911	3646	FBpp0073336	Gtp-bp-PA
isotig06161	8.25751	0.828622	0.93159	0.90997	0.94328	FALSE		8.06663	8.23866	8.07787	8.72864	7.8528	8.1338	8.22194	8.43677	8.3773	3071	FBpp0086274	Tsf3-PA
isotig06164	5.69968	0.999999	0.987596	0.996255	1	FALSE		5.65144	5.74567	5.54725	5.82416	5.64163	5.77368	5.69288	5.64127	5.75891	3272
isotig06167	4.30789	0.575566	0.960416	0.0998047	1	FALSE		4.67425	4.10251	4.15601	4.44772	4.02715	4.20458	4.45248	4.26528	4.32482	3037	FBpp0071234	CG7065-PA
isotig06170	4.32892	0.0481487	0.997189	0.00886721	1	TRUE	E	4.45229	4.36436	4.14601	4.91721	3.83351	4.15412	4.60576	4.09556	4.0781	3767
isotig06173	5.32164	0.096271	0.0600877	0.467166	1	TRUE	L	5.55843	5.51904	5.71385	5.30504	4.90565	5.30772	5.47134	4.98686	4.8711	3560
isotig06176	4.94196	0.999999	0.938234	0.715241	1	FALSE		4.7967	4.97909	5.05349	4.97788	4.59602	4.98269	4.92377	4.97912	5.12585	3140
isotig06179	5.46438	0.999999	0.885871	0.500937	1	FALSE		5.64256	5.43699	5.37244	5.63061	5.16533	5.22273	5.59884	5.58516	5.4401	3475	FBpp0083352	Sep2-PA
isotig06182	5.10933	0.999999	0.995529	0.999198	1	FALSE		5.00447	5.10377	5.17523	4.98932	5.23579	5.21166	5.27191	4.98407	4.96596	3997
isotig06185	5.28732	0.999999	0.867439	0.916236	1	FALSE		5.43097	5.40384	5.13835	5.19613	5.12962	5.1577	5.39535	5.36435	5.32707	3387
isotig06188	7.50415	0.999999	0.99617	0.697477	1	FALSE		7.34709	7.53824	7.55049	7.41352	7.53861	7.45154	7.2307	7.67859	7.72254	4025	FBpp0099837; FBpp0099835; FBpp0099833; FBpp0099832; FBpp0099831	Pink1-PH; Pink1-PG; Pink1-PF; Pink1-PE; Pink1-PD
isotig06191	4.3405	0.0183953	0.0993529	0.0567418	1	TRUE	M	3.79464	4.23054	4.2956	4.18898	4.31261	4.25079	4.0936	4.75913	4.84867	3914	FBpp0072423	pyx-PA
isotig06194	4.22618	0.422072	0.114917	0.922912	1	FALSE		4.12418	4.05395	4.12743	4.135	4.02159	4.03595	4.26788	4.44944	4.68025	3863
isotig06195	3.92997	0.759268	0.253005	0.96251	1	FALSE		3.76448	3.82017	3.8419	3.89401	3.76992	3.7513	4.00299	4.09182	4.32861	2696
isotig06197	8.64597	0.999999	0.99931	0.999198	1	FALSE		8.63498	8.72779	8.64215	8.67986	8.59074	8.56745	8.61689	8.67552	8.6716	4481	FBpp0083503	Rab1-PA
isotig06200	6.28214	3.13312e-09	0.0152644	3.17087e-07	0.64706	TRUE	A	5.52366	6.74762	6.40301	5.55928	6.58735	7.2571	5.19121	5.54492	6.37338	3139	FBpp0082982	CG14314-PA
isotig06203	6.05228	0.999999	0.986355	0.917345	1	FALSE		6.10352	6.02567	5.99109	5.9127	6.11853	5.96875	5.8929	6.20193	6.21716	2941	FBpp0082995	CG8064-PA
isotig06206	4.42065	0.999999	0.925709	0.633905	1	FALSE		4.57158	4.31509	4.42821	4.51029	4.17046	4.29504	4.52909	4.44496	4.47556	4255	FBpp0080489	glu-PA
isotig06207	3.29418	0.999999	0.877817	0.67785	1	FALSE		3.39903	3.23016	3.40902	3.31034	3.01172	3.20628	3.41803	3.25399	3.36428	3039	FBpp0080489	glu-PA
isotig06209	7.46153	0.999999	0.680935	0.788891	1	FALSE		7.62794	7.62454	7.20926	7.63329	7.62471	7.57595	7.27694	7.34534	7.11655	2809	FBpp0085466	Cyp6a2-PA
isotig06212	7.11597	0.999999	0.864117	0.746345	1	FALSE		7.26433	7.18517	7.11935	7.1796	6.78401	6.89046	7.32	7.18506	7.03338	3844	FBpp0291704; FBpp0291703; FBpp0076583; FBpp0076582	Sh3beta-PE; Sh3beta-PD; Sh3beta-PB; Sh3beta-PA
isotig06215	8.08466	0.999999	0.65003	0.608743	1	FALSE		7.9198	8.17614	8.12289	7.65528	8.02493	7.94482	8.04266	8.34363	8.39295	2583	FBpp0085466	Cyp6a2-PA
isotig06218	4.66166	0.840837	0.619413	0.388461	1	FALSE		4.84682	4.5739	4.6286	4.77458	4.30444	4.3775	4.88351	4.77058	4.68527	4196
isotig06222	5.70462	0.999999	0.976448	0.553831	1	FALSE		5.70907	5.70909	5.63282	5.97345	5.4827	5.47294	5.87972	5.75757	5.64787	3229
isotig06224	7.11591	0.999999	0.996011	0.946393	1	FALSE		7.09171	7.08186	7.20532	6.9836	7.09612	7.12135	7.01736	7.26098	7.16407	2668	FBpp0084176	Osbp-PA
isotig06227	7.66661	0.999999	0.986701	0.52164	1	FALSE		7.6996	7.69219	7.54389	8.0427	7.28174	7.45369	7.82805	7.75962	7.56026	3491	FBpp0303987; FBpp0089185; FBpp0089184; FBpp0089182; FBpp0073921	Gbeta13F-PG; Gbeta13F-PF; Gbeta13F-PE; Gbeta13F-PC; Gbeta13F-PA
isotig06229	3.79335	0.206768	0.631795	0.0875303	1	FALSE		3.94693	3.7637	3.37328	4.0043	3.31418	3.67539	4.1783	3.69633	3.9585	527
isotig06231	8.09049	0.999999	0.970504	0.965135	1	FALSE		8.04488	8.09875	8.05636	8.08509	8.28548	8.15109	7.98244	8.08603	8.00147	2682	FBpp0082572; FBpp0082571	Surf4-PB; Surf4-PA
isotig06234	7.58919	0.999999	0.923814	0.946892	1	FALSE		7.55301	7.77706	7.69131	7.55814	7.32486	7.48889	7.62853	7.85138	7.33987	2587	FBpp0303501; FBpp0077754; FBpp0077753	Ent1-PC; Ent1-PB; Ent1-PA
isotig06236	4.95046	0.999999	0.929424	0.991922	1	FALSE		4.84602	4.88637	4.88493	5.17303	4.9647	4.96594	4.90813	4.98996	4.90771	3974
isotig06238	2.82145	0.908305	0.30703	0.979903	1	FALSE		2.71234	2.56231	2.63205	3.11763	2.87801	3.06725	2.6962	2.84412	2.78058	1047
isotig06239	5.62454	2.13988e-06	4.23136e-07	0.96622	0.38873	TRUE	F	4.52767	5.41623	5.07403	6.37401	6.16549	5.89707	5.54658	5.19356	5.54932	2463	FBpp0086260	Picot-PA
isotig06242	4.78889	0.999999	0.992318	0.902572	1	FALSE		4.83659	4.81193	4.82881	4.90407	4.59721	4.74026	4.79539	4.72718	4.83762	3687	FBpp0073058	Rcd5-PA
isotig06243	3.13756	0.999999	0.998467	0.997431	1	FALSE		3.20118	2.9955	3.12738	3.20665	3.2164	3.04669	3.05106	3.12859	3.24575	2051
isotig06245	3.95706	0.999999	0.88253	0.799488	1	FALSE		3.82958	4.06917	3.98929	4.04783	3.92026	4.16056	3.74667	3.79932	4.00067	2321	FBpp0289952; FBpp0100026; FBpp0100025; FBpp0100024; FBpp0084265	Ssadh-PE; Ssadh-PD; Ssadh-PC; Ssadh-PB; Ssadh-PA
isotig06248	6.19246	0.999999	0.832118	0.815492	1	FALSE		6.23695	6.14005	6.15478	6.08536	6.46105	6.39436	5.88792	6.21662	6.07328	2452	FBpp0304667	CG8028-PC
isotig06250	4.02327	0.2366	0.299012	0.168953	1	FALSE		4.51019	4.05233	4.09073	3.92516	3.78843	3.87407	4.23742	3.69446	3.85427	2065
isotig06252	4.68761	0.999999	0.996011	0.306831	1	FALSE		4.92182	4.60963	4.59916	4.73316	4.61434	4.58904	4.94832	4.57009	4.53322	2290	FBpp0080676	CG10428-PA
isotig06254	3.63763	0.00307864	0.00564739	0.267943	1	TRUE	A	3.09944	3.13498	2.89825	4.28364	3.5836	3.11268	3.89611	4.20379	3.77735	2966	FBpp0082972; FBpp0082971; FBpp0082970	htl-PC; htl-PA; htl-PB
isotig06256	0.668481	0.035125	0.102225	0.323349	0.687175	TRUE	A	0.209005	0.47633	-0.000207767	1.36491	0.0916908	-0.193846	1.01738	1.21231	0.904875	1040	FBpp0082972; FBpp0082971; FBpp0082970	htl-PC; htl-PA; htl-PB
isotig06257	7.16608	0.999999	0.957761	0.551275	1	FALSE		7.36108	7.23116	7.03992	7.21393	6.98957	6.95552	7.4242	7.2196	6.97556	3175	FBpp0083625	Nop56-PA
isotig06262	1.36295	0.147105	0.958809	0.425639	0.367093	TRUE	E	1.26826	1.57027	1.33421	2.08858	0.950098	1.02263	1.29606	0.925889	1.40594	1114	FBpp0307409; FBpp0082675; FBpp0082674	pnr-PD; pnr-PA; pnr-PB
isotig06264	3.5894	0.999999	0.95368	0.92604	1	FALSE		3.51872	3.56899	3.50521	3.67679	3.60454	3.41366	3.64132	3.717	3.6327	2557	FBpp0291716; FBpp0291500; FBpp0290728	Inr-a-PE; Inr-a-PD; Inr-a-PB
isotig06265	4.45764	0.745952	0.801973	0.318066	1	FALSE		4.44381	4.54415	4.44899	4.48364	4.80172	4.32262	4.45367	4.45592	4.05855	1481	FBpp0291319	Inr-a-PC
isotig06266	3.65686	0.999999	0.983487	0.494375	1	FALSE		3.55869	3.74457	3.77488	3.55855	3.80197	3.43392	3.39903	3.76951	3.80402	2442
isotig06269	5.07389	0.999999	0.616909	0.748364	1	FALSE		5.02012	5.3431	5.29958	4.78757	4.98258	5.00882	5.02843	5.04572	5.07265	4289
isotig06272	5.45985	0.732923	0.860961	0.44186	1	FALSE		5.20636	5.84298	5.35836	5.60542	5.72649	5.33556	4.99859	5.36659	5.50977	3998
isotig06274	2.35534	0.596123	0.713654	0.561756	1	FALSE		2.13355	2.5633	2.21749	2.63662	2.59567	2.2941	1.74442	2.33988	2.47223	1093
isotig06275	5.4951	0.999999	0.990169	0.814439	1	FALSE		5.35916	5.41788	5.56717	5.33643	5.64914	5.62633	5.5068	5.38699	5.56755	3637
isotig06278	4.48209	0.00807803	0.00273243	0.489782	1	TRUE	F	4.16776	4.43808	4.15078	4.51052	5.11533	4.95728	4.28763	4.29724	3.99873	2142
isotig06281	5.03611	0.999999	0.709843	0.708169	1	FALSE		5.25602	5.24478	5.14075	4.97318	4.68047	4.66018	5.43205	4.88208	4.85214	2418
isotig06282	5.44541	0.999999	0.997495	0.532037	1	FALSE		5.59126	5.3369	5.42732	5.63647	4.96231	5.57658	5.48291	5.37522	5.51257	2301
isotig06283	3.55568	0.999999	0.877381	0.901288	1	FALSE		3.54187	3.4235	3.44869	3.67691	3.52757	3.81068	3.38416	3.50352	3.63467	1670
isotig06284	5.27676	0.90766	0.969679	0.18799	1	FALSE		5.55755	5.24085	5.2101	5.42959	4.99151	5.19718	5.53044	5.15943	5.06184	2998	FBpp0078144	Ddx1-PA
isotig06287	5.76918	0.999999	1	0.417311	1	FALSE		5.87337	5.8109	5.64779	5.96879	5.54006	5.69432	6.04248	5.63097	5.62956	2672
isotig06288	4.70428	0.337681	1	0.0364206	1	FALSE		5.06336	4.44254	4.52773	5.03791	4.35795	4.68749	4.77865	4.52393	4.74377	2640
isotig06290	4.11607	0.999999	0.912207	0.882568	1	FALSE		3.9872	3.93813	4.12689	4.05011	4.34036	4.20315	4.05133	4.09713	4.20855	2657
isotig06291	3.94896	0.0207031	0.100873	0.320913	0.493557	TRUE	A	4.47369	3.5681	4.12601	3.70903	4.20506	4.4054	3.1699	3.4102	3.92276	1863
isotig06293	4.4706	0.225772	0.669405	0.649229	0.629243	FALSE		4.49457	4.38085	4.14747	4.52031	4.23011	4.44001	4.44156	4.3267	5.05669	2633
isotig06294	4.6608	0.743663	0.479815	0.559334	1	FALSE		4.35393	4.62156	4.56662	4.80465	4.69619	4.98324	4.37426	4.68275	4.75437	1913	FBpp0073974; FBpp0073973; FBpp0073972; FBpp0073971; FBpp0073970	CG8974-PE; CG8974-PD; CG8974-PB; CG8974-PA; CG8974-PC
isotig06298	3.61668	0.999999	1	0.786992	1	FALSE		3.73531	3.57137	3.55554	3.5958	3.7964	3.47186	3.70785	3.58712	3.49394	1323
isotig06299	7.95117	0.999999	0.995529	0.434653	1	FALSE		7.7083	7.81307	8.17178	7.66943	8.11779	8.18135	7.84662	7.9103	8.03653	2329	FBpp0289716; FBpp0289715; FBpp0072211; FBpp0072210	CG13585-PD; CG13585-PC; CG13585-PB; CG13585-PA
isotig06302	4.33488	2.96535e-17	1.07274e-10	3.12204e-09	0.048182	TRUE	B	4.41804	3.82584	2.53379	5.13577	5.08983	4.6018	4.90602	3.07195	3.04365	3215	FBpp0289532; FBpp0293181	Sfp24F-PA; Sfp24F-PB
isotig06308	3.27345	0.404329	0.57233	0.768226	0.944111	FALSE		3.03165	3.30156	3.41233	3.12564	3.94579	3.27002	3.24394	2.92622	2.90263	2227
isotig06311	2.79205	0.999999	0.933602	0.617254	1	FALSE		2.6628	2.63385	2.89349	2.67514	2.7846	2.77804	2.61306	3.00402	3.02469	2886
isotig06314	7.60449	0.587324	0.947932	0.109735	1	FALSE		8.04224	7.48047	7.52027	7.69611	7.49154	7.5167	7.96459	7.34514	7.15887	3234	FBpp0091058; FBpp0091088; FBpp0091106; FBpp0091094; FBpp0091103	His3:CG33812-PA; His3:CG33842-PA; His3:CG33860-PA; His3:CG33848-PA; His3:CG33857-PA
isotig06315	5.41913	0.0472153	0.939805	0.0048309	1	TRUE	H	5.92947	5.33373	5.18438	5.5012	5.11068	5.35565	5.87982	5.15315	5.00738	2046	FBpp0091058; FBpp0091088; FBpp0091106; FBpp0091094; FBpp0091103	His3:CG33812-PA; His3:CG33842-PA; His3:CG33860-PA; His3:CG33848-PA; His3:CG33857-PA
isotig06317	5.16421	0.603527	0.996988	0.346722	1	FALSE		5.11969	5.13525	5.10525	5.14067	5.38903	5.01615	5.57156	5.16826	4.65936	4129
isotig06318	3.46475	0.114269	0.996892	0.0875303	0.595655	TRUE		3.50916	3.54907	3.34965	3.28128	3.80807	3.12102	3.97221	3.41169	2.8607	1335
isotig06320	5.64663	0.00479256	0.175558	0.00459807	1	TRUE	M	5.88236	5.64351	4.90891	6.23766	6.12711	5.30477	5.64863	5.28529	5.23833	2083	FBpp0080130; FBpp0080129	Ance-PB; Ance-PA
isotig06323	6.61645	0.000185192	0.65861	0.000220875	0.526532	TRUE	L	6.33875	6.54495	6.63114	5.89924	6.62229	6.64008	5.73432	7.12358	7.31405	2653	FBpp0082070	Cyp9f2-PA
isotig06326	4.98218	0.287601	0.61132	0.670845	0.643447	FALSE		4.98637	4.77239	4.84407	5.26996	4.49594	4.87792	4.88969	5.20784	5.30678	2506	FBpp0302009; FBpp0289207; FBpp0289206	sqa-PD; sqa-PC; sqa-PB
isotig06327	6.32559	0.999999	0.970504	0.948663	1	FALSE		6.28025	6.3257	6.16162	6.42553	6.47751	6.2857	6.32773	6.31862	6.30539	2575
isotig06329	5.48905	0.999999	0.84651	0.906146	1	FALSE		5.4544	5.59167	5.254	5.56846	5.63667	5.65269	5.33581	5.48249	5.37099	2656
isotig06332	6.40236	0.665873	0.624113	0.308527	1	FALSE		6.65262	6.45638	6.12395	6.45377	6.03991	6.09581	6.64257	6.68311	6.29644	2074
isotig06335	5.19299	1.58442e-09	0.00369293	3.29403e-09	0.784511	TRUE	A	6.12638	4.73249	4.68695	5.71739	3.73728	3.67433	5.8297	5.37673	4.90006	2319	FBpp0307451; FBpp0307450; FBpp0307449; FBpp0307448; FBpp0293786	crol-PI; crol-PH; crol-PG; crol-PF; crol-PE
isotig06338	4.16751	0.999999	0.999254	0.850552	1	FALSE		4.32644	4.10925	4.10803	4.28053	3.9951	4.14059	4.13443	4.16436	4.22264	2372
isotig06341	4.57897	0.999999	0.737933	0.955623	1	FALSE		4.28889	4.50661	4.68543	4.62834	4.42789	4.45976	4.66225	4.74359	4.73974	2171
isotig06344	3.7338	0.0149822	0.717406	0.348395	0.0715724	TRUE		4.01709	3.00196	4.31827	3.54914	3.65481	3.31177	4.0074	3.75491	3.55537	2055
isotig06347	5.26064	0.819263	0.917096	0.2658	1	FALSE		5.08366	5.16342	5.33932	4.93098	5.43392	5.20845	5.05866	5.56536	5.44151	2117
isotig06350	4.38232	0.999999	0.868031	0.805006	1	FALSE		4.51818	4.38714	4.323	4.4188	4.26484	4.68897	4.33704	4.15264	4.28204	3072	FBpp0079527	Pen-PA
isotig06353	2.51112	0.428099	0.545246	0.266812	1	FALSE		2.18635	2.4085	2.30245	2.22544	2.93495	2.75847	2.37393	2.55294	2.67694	2263	FBpp0081682	CG12811-PA
isotig06354	2.71032	0.915429	0.836955	0.52272	1	FALSE		2.80867	2.27677	2.6554	2.93955	2.59146	2.59812	2.79102	2.82465	2.80222	1906
isotig06355	1.56566	1.01234e-08	9.02769e-06	2.46503e-05	0.0560295	TRUE		1.39904	-0.573388	1.79679	1.64223	0.631572	1.39255	2.02567	1.93789	2.21774	1386
isotig06356	4.90641	0.321561	0.623057	0.101399	1	FALSE		4.36697	5.11018	4.96544	4.81373	5.13121	5.25186	4.60537	4.74033	4.96215	1997	FBpp0074729	Oat-PA
isotig06361	3.32618	0.000991038	0.526646	0.0049895	0.330824	TRUE		3.40613	3.25242	2.45481	3.38359	3.77349	2.93712	3.9941	2.97751	3.17048	1169	FBpp0271723	CG34355-PB
isotig06362	6.43303	0.587705	0.970491	0.0648674	1	FALSE		6.21653	6.3453	6.72051	6.09485	6.52326	6.80964	6.09489	6.3257	6.57735	1826	FBpp0083815; FBpp0083813	CG10175-PC; CG10175-PA
isotig06365	4.64073	0.956817	0.871697	0.387279	1	FALSE		4.49579	4.81012	4.94452	4.4569	4.56257	4.58923	4.40559	4.55239	4.84979	2038
isotig06368	2.06348	0.261093	0.897362	0.275004	0.759785	FALSE		2.03937	2.28872	1.79936	2.55031	1.66955	2.20348	2.2423	1.79676	1.6992	1823
isotig06369	1.74034	0.999999	0.913155	0.755116	1	FALSE		1.67637	1.80424	1.69299	2.19951	1.46604	1.87187	1.68304	1.46481	1.65424	1800
isotig06370	1.5446	0.459215	0.967714	0.362167	0.874897	FALSE		1.46625	1.69841	1.08959	2.03621	1.10714	1.54826	1.76819	1.39152	1.52263	1800
isotig06372	4.96655	0.999999	0.879484	0.836809	1	FALSE		4.90787	5.05476	4.9149	4.83113	4.96976	4.79905	4.9853	5.14775	5.05437	2288
isotig06374	3.67967	0.0672026	0.758442	0.526338	0.121388	TRUE	E	3.53911	3.89462	3.9023	4.19707	2.86213	3.36611	3.65026	3.61954	3.71046	3320	FBpp0074389	CG15040-PA
isotig06375	1.74209	0.137792	0.723299	0.450936	0.283902	TRUE	E	1.59102	2.07434	1.87994	2.09247	0.923518	1.55869	1.8702	1.46859	1.87249	1518	FBpp0306506; FBpp0306505	Mur89F-PC; Mur89F-PB
isotig06377	4.55486	0.999999	0.891486	1	1	FALSE		4.50381	4.35436	4.47287	4.46515	4.77127	4.57206	4.66627	4.51886	4.62595	2339
isotig06380	2.37974	0.999999	0.887099	0.555235	1	FALSE		2.31489	2.51737	2.54984	2.01808	2.48025	2.25711	2.2764	2.43908	2.49839	1979
isotig06381	2.24357	0.999999	0.999765	0.518974	1	FALSE		2.17721	2.32455	2.28858	2.01902	2.3929	2.29517	2.01907	2.33216	2.30662	1908
isotig06384	7.29313	0.999999	0.970491	0.988434	1	FALSE		7.37881	7.17964	7.31323	7.2307	7.23025	7.17709	7.40151	7.41605	7.28711	1257
isotig06385	6.31414	0.999999	0.902827	0.98447	1	FALSE		6.45987	6.28295	6.34994	6.21354	6.18219	6.16529	6.38277	6.46676	6.28889	991
isotig06388	7.04062	0.722701	0.49976	0.515758	1	FALSE		6.90332	7.02361	7.12322	6.62019	6.95573	6.82926	6.91003	7.2388	7.55616	1399	FBpp0079970; FBpp0079971	vir-1-PB; vir-1-PA
isotig06389	4.20842	0.76788	0.801048	0.375699	1	FALSE		4.22496	4.50127	4.2625	4.18368	4.15864	4.06979	4.13632	4.4315	3.79274	2202
isotig06392	3.97747	0.999999	1	0.94625	1	FALSE		4.00854	3.99589	3.96415	4.05707	3.96759	3.91437	4.05023	3.91365	3.91629	1885
isotig06395	5.69091	0.999999	0.990138	0.750388	1	FALSE		5.65639	5.67225	5.66781	5.91136	5.5895	5.71372	5.82617	5.48773	5.64966	3243
isotig06396	3.56288	0.999999	0.92166	0.588239	1	FALSE		3.70346	3.22726	3.70008	3.74905	3.61671	3.58007	3.54203	3.37545	3.49407	1329
isotig06398	3.84319	0.784109	0.911735	0.593832	1	FALSE		3.97233	3.6604	3.98873	3.75316	4.0492	3.89053	3.36056	3.75833	4.03034	2346	FBpp0305245; FBpp0293243; FBpp0089324	shd-PD; shd-PC; shd-PB
isotig06401	1.85194	0.00096969	0.958491	0.385826	0.00207582	TRUE		2.1227	1.8783	1.05021	2.10266	1.62395	1.69982	1.00578	2.49497	2.06192	2332	FBpp0112550; FBpp0112549; FBpp0112548; FBpp0112547	CG40191-PC; CG40191-PD; CG40191-PA; CG40191-PB
isotig06403	0.749914	0.593403	0.922662	0.064741	1	FALSE		0.141365	0.543481	1.01686	0.556384	0.764347	1.1144	0.486216	0.675431	1.1725	1132
isotig06404	1.75991	0.0249381	0.22992	0.369756	0.327798	TRUE	A	0.962642	2.07206	1.20105	1.56479	2.40865	2.11328	1.65365	1.14121	2.0319	2444	FBpp0294057; FBpp0294055	CG43154-PE; CG43154-PC
isotig06406	0.707353	0.756897	0.975091	0.983945	0.666231	FALSE		0.153026	0.764422	1.09422	0.633944	1.25938	0.399098	0.997485	0.192292	0.421357	899
isotig06407	5.6495	0.999999	0.926776	0.554293	1	FALSE		5.8689	5.7847	5.58658	5.63962	5.47927	5.61488	5.90904	5.32746	5.53673	1849	FBpp0305775; FBpp0291665; FBpp0075201	ClC-c-PD; ClC-c-PC; ClC-c-PB
isotig06410	2.56134	0.978556	0.991789	0.524506	1	FALSE		2.13597	2.8349	2.45444	2.84176	2.92332	2.0728	2.65656	2.54311	2.32297	2306
isotig06411	1.52766	0.434943	0.801453	0.422851	0.926483	FALSE		0.674935	1.60212	1.49892	1.86031	2.11059	1.07783	1.67725	1.60725	1.11134	1460
isotig06412	1.10121	0.270613	0.993001	0.105981	0.848552	FALSE		0.331889	1.44425	1.13029	1.11957	1.58405	0.427385	1.31049	1.34513	0.66475	1104
isotig06414	3.34449	0.725356	0.259527	0.951381	1	FALSE		3.31278	3.66569	3.63652	3.21077	3.01037	3.07497	3.27697	3.33092	3.44608	2194	FBpp0080016	CG5439-PA
isotig06415	6.2527	6.14419e-09	2.56573e-08	0.815492	0.232152	TRUE	D	5.90766	6.80474	5.81251	7.31527	6.43401	6.61583	5.19434	5.22137	5.3386	477
isotig06416	3.78573	0.999999	0.762687	0.938864	1	FALSE		3.58429	3.7483	3.61367	3.82565	3.93222	3.62635	3.8968	3.85122	3.93724	2009
isotig06417	2.76682	0.0642343	0.24421	0.12038	1	TRUE	L	2.55237	2.52752	2.60201	2.27213	2.96637	2.70476	2.51751	3.22193	3.23252	1419
isotig06418	2.34911	0.551773	0.772627	0.294204	1	FALSE		2.28888	2.32024	2.07003	2.64136	2.09505	2.15807	2.67842	2.22676	2.50392	1340
isotig06419	5.09136	0.884701	0.600538	0.756254	1	FALSE		4.77539	4.86605	5.02321	4.93047	5.3672	5.15912	5.17969	5.04148	5.36083	3595	FBpp0290568; FBpp0290567; FBpp0290566; FBpp0074131	if-PF; if-PD; if-PC; if-PB
isotig06423	4.62403	0.999999	0.989652	0.518974	1	FALSE		4.47673	4.85021	4.5795	4.40879	4.75256	4.54879	4.602	4.68605	4.66134	1284
isotig06425	3.75429	0.104991	0.865425	0.060758	0.693404	TRUE	L	3.92277	3.90041	3.76751	4.1555	2.92718	3.87481	3.99992	3.41348	3.45316	2002
isotig06428	4.91561	0.999999	0.966749	0.922577	1	FALSE		5.02133	4.95155	4.92983	4.89994	4.86159	4.78038	4.98173	4.96724	4.83053	2045	FBpp0074855	Nufip-PA
isotig06429	5.12744	0.562506	0.807989	0.0976536	1	FALSE		5.4398	5.21636	5.07608	5.23311	5.01782	4.87618	5.38158	4.99436	4.77147	1557
isotig06431	3.55697	0.509561	0.861208	0.103976	1	FALSE		3.40299	3.80689	3.65367	3.23801	3.50182	3.54168	3.28112	3.88949	3.57061	1989	FBpp0076167	PGRP-LF-PA
isotig06432	2.89338	0.781713	0.92166	0.160587	1	FALSE		2.70324	3.23142	2.97851	2.62171	2.91088	2.84742	2.67852	3.11617	2.84503	1451	FBpp0076167	PGRP-LF-PA
isotig06433	1.86977	0.534735	0.972855	0.0788553	1	FALSE		1.83789	2.0931	1.86428	1.50087	2.34937	1.44603	1.69927	2.20263	1.55027	1164	FBpp0076167	PGRP-LF-PA
isotig06436	2.51423	0.0123209	0.280613	0.0158798	1	TRUE	A	2.12194	2.60589	2.55977	2.26649	2.63165	3.20689	2.06305	2.39513	2.4474	1274
isotig06437	4.80612	0.532347	0.540897	0.376566	1	FALSE		4.61756	4.6981	4.84526	4.61245	4.76811	4.69564	4.61461	5.10669	5.17068	1790	FBpp0089405; FBpp0089404; FBpp0089403; FBpp0089402; FBpp0073961	Myb-PE; Myb-PC; Myb-PD; Myb-PB; Myb-PA
isotig06439	3.46741	0.700417	0.754808	0.247324	1	FALSE		3.28038	3.3829	3.52494	3.20714	3.44396	3.47401	3.26845	3.69775	3.81954	992	FBpp0089405; FBpp0089404; FBpp0089403; FBpp0089402; FBpp0073961	Myb-PE; Myb-PC; Myb-PD; Myb-PB; Myb-PA
isotig06440	2.31304	0.989198	0.792604	0.510274	1	FALSE		2.44739	2.21867	2.55283	2.40112	2.2573	2.39451	2.43329	1.86068	2.13179	1723
isotig06444	3.5419	0.999999	0.877817	0.554788	1	FALSE		3.71271	3.4389	3.67871	3.71325	3.41773	3.5732	3.58925	3.41159	3.27237	1508
isotig06446	4.14654	0.999999	0.933845	0.901156	1	FALSE		4.05913	4.21167	4.19588	4.39538	4.07781	4.16435	4.17755	3.93117	4.05585	2221
isotig06450	1.82818	0.709838	0.28943	0.952979	1	FALSE		1.3981	1.80633	1.52708	2.13286	2.03885	1.91653	1.699	1.75722	2.01166	1739	FBpp0290110; FBpp0304352	sowah-PG; sowah-PJ
isotig06452	4.88822	0.00109762	0.00488367	0.553143	0.117904	TRUE	C	5.08767	5.50159	4.96298	4.82578	3.66524	4.61162	4.80653	4.69878	5.19547	1525	FBpp0307427; FBpp0289776; FBpp0289774; FBpp0289773; FBpp0289007	Csk-PL; Csk-PK; Csk-PI; Csk-PH; Csk-PG
isotig06454	4.0202	0.00219881	0.00551054	0.323052	0.24285	TRUE	C	4.20261	4.54443	4.19602	3.95189	2.77444	3.80974	4.06776	3.80016	4.24514	1310	FBpp0290500; FBpp0088155; FBpp0088154; FBpp0088153; FBpp0088152	Eph-PF; Eph-PE; Eph-PD; Eph-PC; Eph-PB
isotig06456	4.25239	0.999999	0.981071	0.797921	1	FALSE		4.19439	4.40887	4.31274	4.18892	4.37452	4.08707	4.08768	4.21298	4.36603	1471
isotig06458	2.59276	0.281523	0.614844	0.758302	0.743809	FALSE		2.25719	2.56924	2.49574	3.13696	2.51148	2.52692	2.65841	2.47343	2.51804	2257	FBpp0088200	CG2177-PA
isotig06459	3.21116	0.999999	0.911521	0.920472	1	FALSE		3.14631	3.12559	3.1192	3.5051	3.22406	3.19956	3.19831	3.15619	3.18208	1407
isotig06461	5.25635	0.999999	0.975091	0.992375	1	FALSE		5.26073	5.22197	5.17949	5.27642	5.43607	5.25402	5.28145	5.14382	5.23431	2028
isotig06464	4.34661	0.395462	0.957761	0.360583	0.868354	FALSE		4.3255	4.54086	4.22931	4.81089	4.05388	4.25129	4.38579	4.24204	4.12264	1989	FBpp0304020; FBpp0077549	cpb-PB; cpb-PA
isotig06467	5.2617	0.999999	0.996011	0.999198	1	FALSE		5.09671	5.3327	5.25774	5.36376	5.24139	5.28311	5.27067	5.24865	5.24532	1538
isotig06469	1.95283	0.266563	0.0714386	0.976815	1	FALSE		1.5237	1.50809	1.66985	2.47708	2.18018	1.90337	1.94631	1.98495	2.08388	1123
isotig06470	7.30979	0.999999	0.876975	0.988043	1	FALSE		7.42524	7.23114	7.34841	7.25409	7.12223	7.10618	7.37957	7.46891	7.40466	1386	FBpp0080147; FBpp0080146	Arpc1-PA; Arpc1-PB
isotig06473	3.38854	0.999999	0.661289	0.996409	1	FALSE		3.54751	3.38994	3.44288	3.1462	3.28925	3.2357	3.41135	3.54224	3.44745	1741
isotig06476	1.58194	0.445917	0.164634	0.639918	1	FALSE		1.40395	1.67802	1.58371	1.70689	1.713	2.08612	1.03317	1.47395	1.32606	1805
isotig06477	1.40344	0.561144	0.215142	0.713147	1	FALSE		1.04256	1.55733	1.53974	1.58852	1.73388	1.57686	1.05785	1.08929	1.24442	1353
isotig06478	1.11415	0.999999	0.801453	0.99216	1	FALSE		0.870603	0.930256	1.23637	1.30639	1.3915	1.17711	1.04644	1.12264	0.831867	959
isotig06479	3.19031	8.91915e-08	0.383505	3.07918e-08	0.862487	TRUE	L	2.72635	2.89919	3.69901	2.31957	3.25263	3.23774	2.5821	3.53021	3.78034	1834
isotig06480	2.90833	5.25802e-07	0.708342	3.39408e-08	0.94304	TRUE	L	2.49849	2.80493	3.21867	1.99237	3.13112	3.00023	2.21548	3.32845	3.36939	1595
isotig06483	6.01097	0.999999	0.935244	0.637041	1	FALSE		5.87425	6.1117	6.13708	5.71776	5.93133	6.06	5.97321	6.11065	6.12825	1376	FBpp0073284	CG2076-PA
isotig06486	4.5119	0.231095	0.231289	0.376719	1	FALSE		4.16839	4.41097	4.35233	4.72476	4.52308	4.84989	4.14891	4.50286	4.75478	1703	FBpp0077955; FBpp0077954	CG10512-PB; CG10512-PA
isotig06488	3.32714	0.956874	0.498611	0.850303	1	FALSE		3.30439	3.25836	3.09646	3.15312	3.44689	2.99529	3.49321	3.51533	3.56924	1680
isotig06491	4.19964	0.999999	0.894686	0.9688	1	FALSE		4.31962	4.13708	4.41486	4.16455	3.99798	4.18284	4.10565	4.3142	4.11514	2337	FBpp0289234	CG42358-PA
isotig06493	5.18434	0.999999	0.968308	0.974263	1	FALSE		5.36968	5.14933	5.23591	4.88839	5.27433	5.24143	5.15251	5.25943	5.03325	757	FBpp0289235	CG42359-PA
isotig06494	2.00538	0.999999	0.970504	0.626365	1	FALSE		1.8355	2.04935	2.14652	1.86749	1.97012	1.94373	1.85735	2.04659	2.2843	1829	FBpp0307450	crol-PH
isotig06495	1.35932	0.843458	0.95981	0.42565	1	FALSE		1.20503	1.54808	1.31102	1.21044	1.15783	1.42903	1.0064	1.63553	1.62561	1755	FBpp0305244; FBpp0075533	Meics-PB; Meics-PA
isotig06496	0.207914	0.999999	0.963586	0.972878	1	FALSE		0.164851	0.213404	0.0301143	0.160935	0.393766	-0.121963	0.131185	0.232865	0.579047	387	FBpp0112097; FBpp0078113; FBpp0078112	CG11247-PC; CG11247-PA; CG11247-PB
isotig06497	2.85419	0.999999	0.843126	0.920472	1	FALSE		2.74118	3.13586	3.0496	2.8859	2.71019	2.77353	2.71408	2.90008	2.70728	1633
isotig06500	5.39264	7.02183e-08	0.792152	3.32941e-09	1	TRUE	L	5.77416	5.21627	4.81733	6.41957	5.1361	4.70579	5.75871	4.98587	4.65395	1974
isotig06503	4.08346	0.999999	0.944327	0.888571	1	FALSE		4.0226	3.97567	3.96128	3.86797	4.23549	4.22711	4.15586	3.94905	4.29304	1504
isotig06508	3.5535	0.673819	0.810285	0.941179	0.865003	FALSE		3.50451	3.27907	3.48192	3.85873	3.48103	3.60146	3.42549	3.86985	3.35615	1151
isotig06511	3.6157	0.999999	0.996011	0.906502	1	FALSE		3.59795	3.62999	3.71199	3.35629	3.8767	3.54641	3.70584	3.54309	3.51354	760
isotig06512	8.23298	0.999999	0.960416	0.791245	1	FALSE		8.37011	8.09812	7.86806	8.36514	7.90887	8.49584	8.28126	8.23362	8.34933	1754
isotig06515	3.16066	0.999999	0.996011	0.839489	1	FALSE		3.17468	3.3142	3.0137	2.99286	3.21298	3.10144	2.90514	3.2303	3.42972	1487
isotig06518	1.05648	0.792604	0.522858	0.811067	1	FALSE		0.510082	0.874094	1.00641	1.25189	1.20034	0.857591	1.00718	1.39139	1.21419	1894
isotig06519	-0.398778	0.941148	0.646692	0.591142	1	FALSE		-0.702123	-0.629364	-0.830775	0.062288	0.0797222	-0.625715	-0.338696	-0.232691	-0.748209	1028
isotig06521	3.74257	0.999999	0.994838	0.946054	1	FALSE		3.8421	3.52536	3.73418	3.72322	3.65887	3.82569	3.65998	3.85084	3.83263	1843
isotig06524	4.26412	0.935176	0.762655	0.909014	1	FALSE		4.83045	4.57647	4.04302	4.26546	3.81142	4.15385	3.91983	4.38811	4.09007	2028
isotig06525	3.63841	0.999999	0.819283	0.914527	1	FALSE		4.17117	3.92285	3.42169	3.64144	3.29168	3.66168	3.3184	3.71905	3.34247	1500
isotig06527	1.054	0.000132444	0.00137416	0.473587	0.405348	TRUE	A	0.682886	0.490731	0.709189	1.06235	2.06644	1.36757	0.429333	0.562122	1.25041	1840	FBpp0294057; FBpp0294055	CG43154-PE; CG43154-PC
isotig06528	0.572072	4.23311e-07	0.000448801	0.0285044	0.483806	TRUE	A	-0.33784	-0.161067	0.552464	0.314768	1.89351	0.990572	-0.338617	0.137048	0.49457	1091
isotig06529	-0.569482	0.0160521	0.0298362	0.588173	0.956108	TRUE	A	-1.33597	-1.2332	-0.391005	-0.763999	0.551925	0.0282166	-0.990674	-1.13021	-1.15385	883
isotig06532	5.61418	0.165457	0.184125	0.500937	1	TRUE	L	5.15262	5.17112	5.56499	5.69541	5.96548	5.55986	5.34714	5.83666	5.96772	1264	FBpp0297229; FBpp0073143	CG32250-PB; CG32250-PA
isotig06533	4.24721	0.683615	0.954968	0.161422	1	FALSE		4.3289	4.26048	4.11072	4.47232	3.92412	4.11023	4.55467	4.21487	4.1379	1658
isotig06536	7.77577	0.950123	0.822903	0.609221	1	FALSE		7.51844	7.55813	7.77793	7.55294	8.24725	7.94832	7.61726	7.72583	7.87282	1577	FBpp0297599; FBpp0297598; FBpp0082490	Mf-PM; Mf-PL; Mf-PB
isotig06540	5.32412	0.999999	0.904232	0.931859	1	FALSE		5.21278	5.2169	5.31424	5.36601	5.18884	5.29824	5.36672	5.37125	5.54777	1319
isotig06543	7.38314	0.999999	0.94616	0.615107	1	FALSE		7.65387	7.36147	7.36792	7.42093	7.15886	7.22363	7.58859	7.40039	7.19217	1566	FBpp0306562; FBpp0302741; FBpp0289817; FBpp0082316	Hrb87F-PE; Hrb87F-PD; Hrb87F-PC; Hrb87F-PA
isotig06544	5.03081	0.56824	0.955638	0.10675	1	FALSE		5.39082	4.88963	4.9744	5.05981	5.00804	4.75068	5.34592	4.94883	4.76248	587
isotig06545	4.78979	0.999999	0.980005	0.72159	1	FALSE		4.77191	5.08581	4.6596	4.73185	4.91975	4.69264	4.90821	4.64503	4.62313	1370
isotig06548	2.96099	0.999999	0.884407	0.98706	1	FALSE		3.16082	2.9617	3.03641	2.71449	3.11587	2.73622	3.04865	2.83959	2.9707	1640
isotig06551	3.39578	0.00541897	0.608408	0.00292172	0.855784	TRUE	L	1.81541	4.03717	4.19427	2.38304	3.14309	3.10497	3.04287	3.6507	3.7054	1464
isotig06552	3.58686	0.719002	0.412299	0.873212	1	FALSE		3.24518	3.4039	3.59734	3.90659	3.69104	3.64932	3.6082	3.38916	3.67771	1175
isotig06553	2.38539	0.00179757	0.642775	0.000473583	0.940461	TRUE	L	0.991524	2.97451	3.0805	1.34793	2.41646	2.08719	2.02266	2.63476	2.66251	908
isotig06554	6.6364	0.999999	0.910729	0.872487	1	FALSE		6.80158	6.7112	6.76051	6.65669	6.49914	6.5303	6.76182	6.52679	6.42793	1392	FBpp0305007; FBpp0290348; FBpp0290037; FBpp0074599	Clc-PD; Clc-PC; Clc-PB; Clc-PA
isotig06557	3.02925	0.539918	0.829519	0.277623	1	FALSE		2.97807	2.9325	2.72885	3.50154	2.80717	2.96752	3.18151	2.98197	3.02763	1491
isotig06561	1.37276	0.999999	0.875321	0.923184	1	FALSE		1.31972	1.44936	1.33283	1.42631	1.37591	1.67478	1.11857	1.27726	1.32961	1147
isotig06565	3.2019	0.999999	0.816099	0.624199	1	FALSE		3.04646	3.35577	3.19536	3.11328	3.50876	3.29794	3.0232	3.06318	3.14025	858
isotig06566	4.36331	0.999999	0.881886	0.633073	1	FALSE		4.3416	4.29543	4.22341	4.54569	4.54527	4.32068	4.56979	4.16561	4.18709	1501
isotig06569	7.01288	0.999999	0.47185	0.873572	1	FALSE		7.1656	6.94011	6.91954	6.93554	6.75937	6.62695	7.22246	7.23732	7.18106	1231	FBpp0307209; FBpp0082203	CG11686-PB; CG11686-PA
isotig06572	3.18027	0.117604	0.0910474	0.688912	1	TRUE		3.04532	2.87454	2.7742	3.49708	3.45267	3.32663	2.77693	3.53729	3.07413	1523	FBpp0112097; FBpp0078113; FBpp0078112	CG11247-PC; CG11247-PA; CG11247-PB
isotig06573	2.12153	0.00338871	0.984325	0.00656602	0.239857	TRUE	E	2.24568	2.07862	1.83467	3.01026	1.23087	1.67356	2.27488	1.9152	2.13161	1222	FBpp0077204	CG3407-PA
isotig06574	2.32017	0.999999	0.978818	0.89084	1	FALSE		2.37137	2.40548	2.06306	2.51635	2.19868	2.42648	2.29747	2.11015	2.42762	691
isotig06575	4.32877	0.999999	0.963848	0.954357	1	FALSE		4.41236	4.23096	4.31293	4.31524	4.44155	4.41851	4.35299	4.12494	4.32279	2093
isotig06578	3.22541	0.999999	0.8454	0.905165	1	FALSE		3.18105	3.39502	3.24526	3.02593	3.14192	3.13065	3.22708	3.19771	3.44342	1376
isotig06582	5.14015	0.999999	0.814847	0.896708	1	FALSE		4.97281	5.25373	4.91995	5.06978	4.94133	5.23423	5.09782	5.29835	5.39384	1165
isotig06584	4.1272	0.999999	0.956419	0.946892	1	FALSE		4.0906	4.1096	3.96737	4.21358	4.00432	4.34251	4.00479	4.1346	4.23662	1309
isotig06587	4.99497	0.0128195	0.394773	0.0433208	0.727283	TRUE	A	4.88267	5.05748	5.00758	4.40257	5.36161	5.649	4.55998	4.67123	4.93441	1161
isotig06590	2.91976	0.999999	0.537279	0.949157	1	FALSE		2.97982	3.09231	3.14107	3.02254	3.03293	2.91403	2.53407	2.84464	2.59824	1183	FBpp0070468	w-PA
isotig06595	1.18504	0.525308	0.723541	0.797921	0.84715	FALSE		1.08264	1.33117	1.34845	0.903974	1.63691	1.23667	1.10724	0.63225	1.17632	793
isotig06596	2.69191	0.502012	0.955525	0.76679	0.660056	FALSE		2.56982	2.50497	2.70557	2.57756	3.23888	2.43962	2.85431	2.60733	2.54517	1562
isotig06599	2.96972	0.711708	0.868132	0.992375	0.781357	FALSE		2.78073	2.80565	3.02216	2.78966	3.33121	3.11022	3.19706	2.74945	2.80352	1321
isotig06602	5.9304	3.44258e-18	1.40941e-07	7.4361e-09	0.156385	TRUE	H	4.26351	5.7781	5.53106	5.18254	5.79895	5.69041	5.34632	6.4231	7.30908	1439
isotig06605	4.70528	0.999999	0.483973	0.991922	1	FALSE		4.75964	4.98977	4.79701	4.81671	4.59943	4.74157	4.56394	4.54771	4.45389	1383
isotig06608	4.27392	0.999999	0.889414	0.984486	1	FALSE		4.10485	4.35589	4.23152	4.26637	4.15231	4.20216	4.33532	4.30481	4.47711	1871
isotig06611	3.48788	0.940927	0.972766	0.936665	0.995973	FALSE		3.77	3.28886	3.58182	3.27717	3.68822	3.39055	3.59365	3.38415	3.32295	1076
isotig06614	2.91528	0.730361	0.954901	0.168437	1	FALSE		2.73099	2.91259	3.25022	2.77993	3.03595	2.95399	2.51732	2.87008	3.07248	1218
isotig06617	2.01126	0.971025	0.583146	0.991624	1	FALSE		1.9416	1.89068	1.77181	2.00087	2.30828	2.24138	2.14756	1.80279	1.8862	1128
isotig06620	7.50683	0.999999	0.996988	0.613377	1	FALSE		7.72841	7.43669	7.36777	7.64903	7.33829	7.38757	7.66976	7.49558	7.42908	1289	FBpp0292516; FBpp0071903	CG3800-PB; CG3800-PA
isotig06623	3.7358	0.999999	0.994912	0.971608	1	FALSE		3.73506	3.62303	3.72199	3.7233	3.69353	3.84603	3.73601	3.76477	3.76998	1325
isotig06626	4.94091	0.034835	0.0229888	0.133178	1	TRUE	A	5.3043	5.1855	5.08301	4.95812	4.36744	4.38108	5.20677	4.99187	4.66266	1409
isotig06630	2.32667	0.980279	0.823638	0.465465	1	FALSE		2.39796	2.41523	2.22171	2.06219	2.52648	1.85677	2.52225	2.54385	2.24644	1208
isotig06634	2.5706	0.999999	0.932042	0.881508	1	FALSE		2.76931	2.49648	2.69527	2.51549	2.48353	2.44914	2.6264	2.46732	2.6026	633
isotig06636	2.97918	0.339336	0.674279	0.946585	0.508332	FALSE		2.82327	2.81554	2.85623	2.89075	3.32009	3.12999	3.34497	2.57092	2.86851	1291
isotig06638	3.76935	0.237041	0.203263	0.161805	1	FALSE		3.4595	3.51111	3.70677	3.77403	3.94525	4.20291	3.50215	3.63471	4.00441	1394	FBpp0077234	CG3604-PA
isotig06643	5.83087	0.999999	0.877121	0.973454	1	FALSE		5.88585	6.00134	5.96068	5.57144	5.73789	6.01889	5.95706	5.60338	5.65313	947	FBpp0289447; FBpp0077002	GstT3-PB; GstT3-PA
isotig06644	5.79196	0.999999	0.997393	0.946119	1	FALSE		5.70589	5.79821	5.89112	5.87509	5.59439	5.79953	5.83132	5.7729	5.83652	973
isotig06647	2.31074	0.971163	0.55127	0.801984	1	FALSE		2.42596	2.51711	2.53757	2.44924	2.15577	2.19991	2.32804	1.88211	2.17916	1000	FBpp0304729; FBpp0304727; FBpp0304726; FBpp0304724; FBpp0290656	CLIP-190-PU; CLIP-190-PS; CLIP-190-PR; CLIP-190-PP; CLIP-190-PN
isotig06650	-0.429433	0.000218876	0.0480091	0.000465284	1	TRUE	A	-1.50176	-0.131029	0.616067	-0.922234	-0.213188	0.294301	-2.62105	-0.690142	-0.945204	1229
isotig06655	6.64823	0.999999	1	0.819104	1	FALSE		6.47824	6.66014	6.80885	6.51693	6.76059	6.64802	6.55582	6.7014	6.67097	894	FBpp0303328	CG1969-PF
isotig06657	3.46565	0.999999	0.587787	0.850959	1	FALSE		3.61313	3.45569	3.69796	3.44683	3.24731	3.17945	3.59086	3.4989	3.38315	1021	FBpp0306086; FBpp0073282; FBpp0073281	Ant2-PC; Ant2-PB; Ant2-PA
isotig06660	1.65232	0.999999	0.912025	0.454716	1	FALSE		1.79406	1.35899	1.63558	1.63509	1.45498	1.53312	2.12423	1.59041	1.59322	930
isotig06663	2.84304	0.078532	0.226704	0.42933	0.814511	TRUE	A	2.57762	2.47267	2.58828	2.76415	3.37577	2.92076	2.46925	2.83672	3.27054	799
isotig06665	8.10079	0.999999	0.979533	0.892424	1	FALSE		8.08752	7.90884	8.06596	7.82789	8.36556	8.09665	8.04182	8.23346	8.2054	1479	FBpp0071295	RpS28b-PA
isotig06669	1.00258	0.676815	0.388224	0.953663	1	FALSE		1.08749	1.22385	1.02843	0.758945	1.26409	1.34519	0.858766	0.558222	0.709797	957
isotig06671	2.16816	0.0958209	0.860581	0.0114007	1	TRUE	A	1.71018	2.34723	2.25783	1.76256	2.75535	2.295	1.6669	2.13627	2.24019	992
isotig06674	2.68517	0.304448	0.783903	0.149859	1	FALSE		2.56882	2.45845	2.78531	2.33552	2.72647	2.67048	2.35055	2.94839	3.13662	1210
isotig06675	2.23217	0.188767	0.792227	0.20518	0.871426	TRUE	L	2.04869	2.05036	2.28397	1.79196	2.56412	2.04338	2.01433	2.32949	2.73147	961
isotig06676	0.193638	0.319689	0.280161	0.840297	1	FALSE		-0.149475	-0.327493	-0.264467	0.270572	0.411058	0.123733	-0.184236	0.514142	0.896214	547
isotig06677	3.24141	0.110703	0.954901	0.00622848	1	TRUE	A	3.61386	3.01798	3.05927	3.36316	2.93582	3.09604	3.73826	3.05302	3.04442	1299
isotig06681	5.76173	0.83492	0.709938	0.498225	1	FALSE		5.86271	5.7373	5.3864	5.97766	6.11685	5.64618	5.67759	5.65903	5.6647	1006
isotig06683	3.84914	0.999999	0.888442	0.6933	1	FALSE		3.98708	3.77754	4.1192	3.92027	3.76414	3.57945	4.03513	3.79807	3.55488	1271
isotig06685	2.74915	0.291788	0.783903	0.0788837	1	FALSE		3.04407	2.64963	1.99462	2.74096	2.77229	2.54259	3.27829	2.77207	2.60878	663
isotig06686	0.621465	0.934272	0.969359	0.607364	1	FALSE		0.714461	0.802744	0.348412	0.551576	0.82685	0.643698	0.9953	0.310902	0.181215	1217
isotig06689	4.90598	0.999999	0.743474	0.955357	1	FALSE		5.13053	4.90397	5.1212	4.95981	4.79601	4.75673	4.69024	4.80048	4.92938	1530
isotig06692	6.42752	0.999999	0.943348	0.932755	1	FALSE		6.23075	6.29371	6.4251	6.32327	6.68095	6.36387	6.49285	6.50797	6.47708	1001	FBpp0111439	CG34325-PA
isotig06694	6.34348	0.94873	0.75012	0.744622	1	FALSE		6.04371	6.11135	6.35698	6.21239	6.77132	6.40733	6.31852	6.38098	6.3636	632	FBpp0291140; FBpp0081019	CG31624-PB; CG31624-PA
isotig06695	3.50057	0.999999	0.801453	0.650315	1	FALSE		3.74023	3.4737	3.60118	3.46724	3.26635	3.40786	3.66164	3.5382	3.27628	1551	FBpp0086535	CG8090-PA
isotig06698	2.42633	0.999999	0.961118	0.681574	1	FALSE		2.37865	2.67873	2.42733	2.48241	2.31278	2.29607	2.66988	2.37805	2.11499	1165	FBpp0303077; FBpp0083166	Ppcs-PC; Ppcs-PA
isotig06701	5.76637	1.24128e-20	0.0096224	1.60382e-17	0.262942	TRUE	L	3.91151	5.14628	5.27841	4.12471	6.6917	6.1709	3.62427	6.54529	6.67383	841
isotig06705	4.29787	0.999999	0.75637	0.939029	1	FALSE		4.47845	4.36495	4.30348	4.18761	4.28406	4.5101	4.34193	4.039	4.1034	771	FBpp0077143	Gs1l-PA
isotig06706	3.44256	0.897922	0.778891	0.856862	1	FALSE		3.61836	3.38928	3.3508	3.39348	3.49829	3.71641	3.53651	3.2111	3.18071	771	FBpp0110109	Gs1l-PB
isotig06707	3.66291	0.999999	0.960416	0.725805	1	FALSE		3.66177	3.66385	3.86899	3.66625	3.43982	3.73354	3.57803	3.614	3.70574	966
isotig06710	7.05382	0.999999	0.979651	0.999024	1	FALSE		7.14976	6.88308	6.87649	6.99866	7.1877	7.0802	6.98122	7.15297	7.13575	1128
isotig06713	2.10347	0.638408	0.504894	0.651794	1	FALSE		2.23919	2.20312	2.43231	2.07092	1.93184	2.0114	2.34869	1.73891	1.78989	1239
isotig06717	6.82695	0.203973	0.123498	0.732459	0.94984	FALSE		7.15668	7.1122	7.24659	6.72923	6.24617	6.71198	6.00925	6.91151	6.8742	900
isotig06719	1.33808	0.742197	0.91371	0.473295	1	FALSE		1.32758	1.18512	1.48086	1.84135	1.32623	1.09017	1.38979	1.05244	1.15307	1144
isotig06720	-0.317654	0.999999	0.986701	0.647016	1	FALSE		-0.120392	-0.467001	-0.283082	-0.0912118	-0.732008	-0.450025	-0.128156	-0.343202	-0.359625	636
isotig06722	4.72924	0.999999	0.94075	0.863447	1	FALSE		4.80352	4.83724	4.76577	4.55371	4.83626	4.79626	4.56516	4.71418	4.66011	768	FBpp0081207	CG10298-PA
isotig06723	7.34745	0.999999	0.607424	0.710042	1	FALSE		7.28121	7.50795	7.51828	7.24703	7.59875	7.5335	6.9753	7.19168	7.14771	735	FBpp0081207	CG10298-PA
isotig06724	5.31549	0.999999	0.898845	0.901288	1	FALSE		5.40647	5.46141	5.36497	5.17043	5.3837	5.36349	5.10498	5.23233	5.31534	714	FBpp0081207	CG10298-PA
isotig06725	2.29496	0.72939	0.981495	0.291097	1	FALSE		2.00909	2.4227	2.52479	2.32961	1.86187	2.43777	2.1128	2.24792	2.56288	782
isotig06726	1.74308	0.689029	0.913155	0.601824	0.990064	FALSE		1.54874	1.7555	2.01171	2.00087	1.26726	1.54688	1.82862	1.64488	1.91647	777
isotig06727	1.30125	0.999999	0.984984	0.786309	1	FALSE		1.45728	1.16541	1.39039	1.44303	1.23508	1.28688	1.15391	1.09792	1.44089	572
isotig06729	9.46235	0.299448	0.741601	0.341354	0.976279	FALSE		9.26633	9.38045	9.62942	9.32035	9.32746	9.24293	9.04957	9.94502	9.76702	704	FBpp0302979; FBpp0077607	NLaz-PB; NLaz-PA
isotig06730	8.14487	0.0678561	0.13554	0.51582	0.795403	TRUE	F	8.60116	8.30711	7.63707	7.48273	7.80323	7.82379	8.108	8.78779	8.21264	680	FBpp0302979; FBpp0077607	NLaz-PB; NLaz-PA
isotig06731	7.42981	5.01656e-06	0.376597	1.85994e-07	1	TRUE	A	6.805	7.88596	8.02056	6.06122	7.76285	7.9273	6.31104	7.44021	7.35216	855	FBpp0099726	fabp-PB
isotig06732	5.50843	1.27611e-09	0.252311	3.91496e-06	0.0165751	TRUE	A	4.78828	5.13309	6.012	4.35271	6.53853	6.00277	4.83657	5.26754	5.24201	786	FBpp0099726	fabp-PB
isotig06734	1.39918	0.0164261	0.889058	0.536887	0.0193381	TRUE		0.962163	1.79401	1.66306	1.1802	1.15969	1.63982	1.87256	0.556483	1.25132	939	FBpp0074662	Rpn1-PA
isotig06738	2.2353	0.999999	0.982505	0.561766	1	FALSE		2.39728	2.15492	2.10617	2.50148	2.12696	2.23514	2.25464	2.06794	2.21384	680
isotig06741	1.75811	0.999999	0.997568	0.64574	1	FALSE		1.99004	1.81204	1.4942	1.45008	1.91925	1.75894	1.56607	2.00505	1.72763	705
isotig06743	5.55733	0.999999	0.826901	0.961138	1	FALSE		5.73411	5.58301	5.62834	5.49085	5.3701	5.39829	5.61822	5.59571	5.56126	1056	FBpp0073422	regucalcin-PD
isotig06746	-0.709904	0.620853	0.87137	0.305461	1	FALSE		-0.534198	-0.489746	-2.01653	-1.01315	-0.347952	-1.05716	-0.183923	-0.72659	-0.721255	629
isotig06749	5.41947	0.219213	0.89147	0.0212573	1	FALSE		4.96596	5.40092	5.57348	5.10512	5.5417	5.90289	5.03273	5.52806	5.47229	842	FBpp0083003	CG7675-PB
isotig06750	2.02496	0.268857	0.0269004	0.98277	1	FALSE		2.35409	2.53057	2.23348	1.66656	1.70307	1.83743	1.87285	1.91979	1.86356	752
isotig06753	2.27104	0.999999	0.960416	0.678606	1	FALSE		1.93362	2.15055	2.46468	2.27491	2.36245	2.35743	2.1351	2.49356	2.18102	669
isotig06757	1.27107	0.844873	0.972139	0.604603	1	FALSE		1.20434	1.43526	0.854232	1.6378	0.943711	1.26294	1.43757	1.2139	1.27476	659
isotig06759	2.84053	0.999999	0.949633	0.753258	1	FALSE		2.67486	2.7731	2.87127	2.7006	2.99216	2.76079	2.81344	2.78612	3.1372	871
isotig06763	1.35914	0.999999	0.894572	0.982155	1	FALSE		1.45939	1.43338	1.41407	1.52171	1.49695	1.19906	1.20018	1.17373	1.28544	621
isotig06765	1.70153	0.999999	0.882668	0.877847	1	FALSE		1.61476	1.53474	1.51628	1.98571	1.64653	1.70337	1.79062	1.68283	1.77272	693
isotig06770	2.38966	0.188239	0.166312	0.322312	1	TRUE	L	2.12915	2.01827	2.3295	1.96152	2.45567	2.38998	2.28729	2.86331	2.80374	529	FBpp0073330	CG32667-PA
isotig06771	7.60128	0.142484	0.95981	0.110098	0.64706	TRUE	A	7.14888	7.62984	7.9521	6.9047	7.94338	8.06426	7.58514	7.32957	7.43929	602
isotig06776	1.71529	0.999999	0.99674	0.741312	1	FALSE		1.71766	1.6472	1.81583	1.89813	1.64067	1.65728	1.7765	1.43922	1.79405	474
isotig06777	3.97504	0.207137	0.877817	0.266309	0.62989	FALSE		3.9577	3.9437	4.20136	3.66427	4.29201	3.57776	3.68553	4.11748	4.15728	913
isotig06781	2.06363	0.999999	0.879965	0.967732	1	FALSE		2.16717	2.06557	1.87171	2.14435	2.18663	2.23858	2.05071	1.88499	1.91055	282
isotig06782	-1.35612	1.77826e-21	1	0.0442833	1	TRUE		-9.79559	-4.61062	-5.53709	-9.79559	-0.978567	1.56479	-9.79559	-5.5269	-9.79559	663	FBpp0084018	CG5715-PA
isotig06783	-1.18092	1.85424e-17	1.00507e-06	1	1	TRUE		-9.79559	-9.79559	-9.79559	-4.7078	-0.359415	1.65634	-9.79559	-5.5047	-9.79559	554	FBpp0306564; FBpp0083770	CG6763-PB; CG6763-PA
isotig06785	-0.498557	0.034944	0.4026	0.231206	0.44179	TRUE	E	-1.25458	-0.505804	-0.898123	0.276513	-0.566442	-0.457209	0.056601	-0.505058	-1.78921	656	FBpp0074157	CG16700-PA
isotig06786	0.200042	0.0861171	0.641932	0.00798537	1	TRUE	A	0.641998	-0.0956458	-0.235401	0.674791	-0.597422	-0.622573	0.868703	0.417799	-0.161671	480
isotig06791	1.2079	0.653165	0.602105	0.564499	1	FALSE		1.4048	1.13833	1.65669	1.14146	1.09392	0.974571	1.41915	0.766318	1.07635	649
isotig06794	3.06331	0.7143	0.844835	0.239557	1	FALSE		3.35418	3.20262	2.9461	3.31277	2.88341	2.90325	3.03773	3.09829	2.70319	650
isotig06802	3.75016	0.0554636	0.384653	0.045341	1	TRUE	D	3.56905	4.00997	3.42996	3.90793	4.11281	3.72171	3.92307	3.63507	3.19719	388
isotig06803	3.56123	0.999999	0.976004	0.840256	1	FALSE		3.59594	3.60447	3.45872	3.80883	3.41342	3.61356	3.52288	3.4459	3.54606	554
isotig06806	0.550551	0.00627154	0.000441355	0.924298	1	TRUE	F	0.380394	0.537385	0.276067	0.869888	1.21953	1.19979	0.392248	-0.464149	-0.493031	810	FBpp0086668	beta4GalNAcTA-PA
isotig06808	6.61708	0.936951	0.723003	0.626061	1	FALSE		6.46067	6.45633	6.57783	6.42319	6.5591	6.59063	6.41161	6.9523	6.98447	4341	FBpp0073387	RpII215-PA
isotig06810	4.72946	0.381665	0.816099	0.0692754	1	FALSE		4.39968	4.6948	4.68752	4.43566	5.1253	4.90778	4.46957	4.8596	4.82127	3052	FBpp0290245; FBpp0289849; FBpp0112303; FBpp0082002; FBpp0082001	ClC-a-PH; ClC-a-PG; ClC-a-PF; ClC-a-PD; ClC-a-PC
isotig06812	9.3257	0.999999	1	0.251355	1	FALSE		9.10579	9.4072	9.43008	9.03199	9.46336	9.38621	9.06318	9.47244	9.47479	2440	FBpp0293959; FBpp0291122; FBpp0077677; FBpp0099899	CG3662-PD; CG3662-PC; CG3662-PA; CG3662-PB
isotig06814	2.17678	0.999999	0.960416	0.805155	1	FALSE		2.20408	1.86457	2.29854	2.17941	2.06784	2.16524	2.19362	2.25744	2.31453	1243
isotig06816	5.1357	0.999999	0.939805	0.866702	1	FALSE		5.25301	5.16152	5.04095	5.12968	5.04686	4.95649	5.2258	5.24084	5.13813	6372	FBpp0304361; FBpp0078205	Ssl1-PB; Ssl1-PA
isotig06817	5.33286	0.999999	0.950541	0.993527	1	FALSE		5.44008	5.21982	5.26906	5.27396	5.30762	5.21766	5.36546	5.44315	5.43563	4854	FBpp0304363; FBpp0078221; FBpp0078220; FBpp0078219	Chro-PD; Chro-PA; Chro-PC; Chro-PB
isotig06820	5.31659	0.999999	0.778891	0.991624	1	FALSE		5.35776	5.36655	5.40351	5.11971	5.21335	5.16507	5.45711	5.26546	5.4582	3396	FBpp0297665	fne-PD
isotig06822	3.90979	0.999999	0.995257	0.975519	1	FALSE		3.94686	3.91123	3.95932	3.85787	3.80021	3.94866	3.97082	3.86995	3.9158	4521
isotig06823	4.33337	0.999999	0.921987	0.911269	1	FALSE		4.49214	4.30342	4.43577	4.23551	4.17383	4.33073	4.44262	4.31114	4.24421	3762
isotig06824	1.90119	0.999999	0.947431	0.985691	1	FALSE		1.74226	1.99861	1.63641	1.84846	1.70768	2.18464	1.96779	1.95719	1.98916	1541
isotig06825	4.49207	0.00055958	0.162424	0.02233	0.126004	TRUE		3.68746	4.50626	4.51465	4.5884	4.19155	4.47526	4.1165	4.91807	4.99819	3994	FBpp0305078; FBpp0292770; FBpp0292769; FBpp0292768; FBpp0111842	CG10249-PI; CG10249-PJ; CG10249-PG; CG10249-PF; CG10249-PD
isotig06828	4.56153	0.999999	0.875109	0.997701	1	FALSE		4.4954	4.46377	4.44427	4.61152	4.66463	4.71834	4.61861	4.48721	4.52291	3274
isotig06829	4.52899	0.45387	0.232174	0.992375	1	FALSE		4.72533	4.93233	4.5849	4.61237	4.26262	4.50015	4.09509	4.38178	4.50059	2406
isotig06831	9.16155	0.999999	0.99403	0.492043	1	FALSE		9.08539	9.09872	9.11332	8.93827	9.42572	9.12076	8.86247	9.34883	9.35805	2839	FBpp0087939	Odc1-PA
isotig06833	4.68366	0.0260809	0.567259	0.0182864	1	TRUE	L	4.41009	4.54756	4.84539	4.32778	4.73116	4.55642	4.26863	5.11041	5.08778	1124	FBpp0084993	CG15535-PA
isotig06834	4.96945	0.565113	0.170777	0.896823	1	FALSE		4.82917	4.91359	4.74905	5.33762	4.98998	5.27385	4.88768	4.732	4.87733	3064
isotig06837	4.2109	0.997449	0.995245	0.492765	1	FALSE		4.31783	4.19711	3.97786	4.45237	3.9393	4.23205	4.29767	4.27596	4.13275	2690	FBpp0111837	gukh-PD
isotig06840	7.3279	0.999999	0.846948	0.722046	1	FALSE		7.2338	7.31217	7.29607	7.31549	7.61374	7.51829	6.86958	7.33889	7.34066	2833	FBpp0303796; FBpp0303795; FBpp0303794; FBpp0081035	CG9265-PD; CG9265-PC; CG9265-PB; CG9265-PA
isotig06841	2.29254	1.0382e-05	0.166319	0.0229337	0.0649894	TRUE	A	3.60384	1.49307	2.50746	1.90285	2.25686	1.52825	2.3698	1.88319	1.69706	2252
isotig06843	3.59401	0.575851	0.996011	0.0696336	1	FALSE		3.75022	3.50232	3.39053	3.91544	3.32427	3.5965	3.83999	3.44301	3.45369	2772	FBpp0077328	Bem46-PA
isotig06845	2.40893	0.999999	0.979533	0.839313	1	FALSE		2.55507	2.42849	2.35627	2.48106	2.43709	2.37321	2.48829	2.16842	2.35873	1465
isotig06846	7.56704	0.999999	0.95981	1	1	FALSE		7.67472	7.73687	7.49664	7.45391	7.36321	7.57826	7.58534	7.59032	7.58943	2086
isotig06849	4.35936	0.00503435	0.479291	0.000400881	1	TRUE	L	3.8459	4.1255	4.4979	3.95169	4.40572	4.66201	4.1932	4.32751	4.90854	2707	FBpp0088986	AnnIX-PC
isotig06850	2.87775	0.0553565	0.793031	0.0163988	1	TRUE	H	2.45225	2.79194	2.86881	2.54582	2.99455	3.22631	2.77029	2.58977	3.39206	2092
isotig06852	5.65412	0.518492	0.946187	0.065403	1	FALSE		5.31226	5.69199	5.78561	5.40004	5.52389	5.82385	5.35468	5.84521	5.98644	2162
isotig06856	3.41452	0.0570798	0.0534197	0.911269	0.650369	TRUE	F	3.40395	3.37113	2.90956	3.45032	3.91505	3.70853	3.4374	2.96775	3.28651	2468	FBpp0075731; FBpp0075730	Nrx-IV-PB; Nrx-IV-PA
isotig06858	5.35016	0.999999	0.99589	0.55352	1	FALSE		5.59754	5.3107	5.17904	5.4673	5.13127	5.30064	5.41652	5.47605	5.20376	2624	FBpp0297444; FBpp0297443; FBpp0303079; FBpp0290693; FBpp0290692	Mvl-PG; Mvl-PF; Mvl-PH; Mvl-PE; Mvl-PD
isotig06861	5.07942	0.999999	0.77707	0.931093	1	FALSE		5.10713	5.25364	5.21991	5.0748	5.03741	5.09744	5.24131	4.8553	4.74629	2859	FBpp0087517	CG2292-PA
isotig06862	3.37742	0.554582	0.681248	0.863414	0.926483	FALSE		3.55439	3.19669	3.59791	3.17688	3.35633	3.81985	3.19978	3.33425	2.97364	1266	FBpp0072059	Fmo-1-PA
isotig06864	8.02453	0.999999	0.992318	0.593671	1	FALSE		8.22483	7.97189	7.98901	8.16565	7.84319	7.87311	8.21745	7.97119	7.90332	2212	FBpp0088947; FBpp0088560; FBpp0088561; FBpp0088562; FBpp0088564	tra2-PF; tra2-PD; tra2-PE; tra2-PA; tra2-PC
isotig06867	6.38924	6.9482e-13	0.0910474	3.18537e-12	0.68564	TRUE	L	5.3013	5.86301	6.48223	5.21749	6.6994	6.88238	5.3184	7.17136	6.95766	1628	FBpp0070792; FBpp0288674	CG3011-PA; CG3011-PB
isotig06870	1.91379	0.999999	0.960416	0.992096	1	FALSE		1.81848	1.89413	1.80732	1.82619	1.89719	1.9951	2.00693	1.92499	2.03744	1984	FBpp0304729; FBpp0304727; FBpp0304726; FBpp0304724; FBpp0290656	CLIP-190-PU; CLIP-190-PS; CLIP-190-PR; CLIP-190-PP; CLIP-190-PN
isotig06871	1.42491	0.999999	0.994468	0.996259	1	FALSE		1.12269	1.33495	1.61488	1.42933	1.50129	1.38413	1.7078	1.31724	1.31142	1682	FBpp0304729; FBpp0304727; FBpp0304726; FBpp0304724; FBpp0290656	CLIP-190-PU; CLIP-190-PS; CLIP-190-PR; CLIP-190-PP; CLIP-190-PN
isotig06872	1.09019	0.999999	0.943348	0.988748	1	FALSE		0.875511	1.05539	0.983292	1.11964	1.22809	1.11818	1.12972	1.081	1.19077	1069	FBpp0297531; FBpp0291731; FBpp0291730; FBpp0291729; FBpp0291728	zip-PI; zip-PH; zip-PG; zip-PF; zip-PE
isotig06874	4.08198	0.999999	0.989652	0.560952	1	FALSE		4.01446	4.09606	3.95566	3.78296	4.2444	4.22737	3.92936	4.09263	4.31804	1937
isotig06877	4.41888	0.57535	0.956419	0.233222	1	FALSE		4.54505	4.39263	4.43573	4.51817	4.19816	4.56851	4.74935	4.12294	4.10104	1130	FBpp0077995	CG7632-PA
isotig06879	2.49415	0.999999	0.612019	0.91275	1	FALSE		2.5276	2.59619	2.61891	2.69902	2.53032	2.49378	2.47497	2.17784	2.24648	1851
isotig06882	6.33882	0.11131	0.37024	0.896708	0.349281	TRUE	C	6.49793	6.01164	5.68283	5.98369	6.91289	6.83058	6.03242	6.20292	6.41816	2282
isotig06885	4.32296	0.183539	0.167033	0.939029	0.926483	TRUE	F	4.3762	4.18119	4.32289	4.27395	5.01158	4.41588	4.25487	3.8678	3.86377	2142
isotig06887	4.99303	0.999999	0.972855	0.921504	1	FALSE		4.99961	4.90549	4.85369	5.06042	4.9737	4.91701	5.14595	5.104	4.9508	1436	FBpp0304725; FBpp0290655; FBpp0080530	CLIP-190-PQ; CLIP-190-PM; CLIP-190-PC
isotig06890	6.43005	0.0259435	0.814769	0.00112533	1	TRUE	B	6.84919	6.14306	5.96607	6.98645	6.52055	6.11236	6.70312	6.04238	6.12114	1444	FBpp0071872; FBpp0071871; FBpp0071870; FBpp0071869	l(2)k09913-PD; l(2)k09913-PC; l(2)k09913-PA; l(2)k09913-PB
isotig06893	6.38966	0.999999	0.971608	0.832305	1	FALSE		6.55381	6.44105	6.3999	6.44601	6.24164	6.30417	6.49552	6.36307	6.22707	3145	FBpp0081592	AP-47-PA
isotig06896	3.98494	0.45271	0.271939	0.980452	1	FALSE		4.34323	3.93028	4.3116	3.95883	3.8379	3.75666	3.74531	4.07596	3.75595	1447
isotig06900	3.30088	0.999999	0.76397	0.55568	1	FALSE		3.14873	3.09171	3.37504	3.14664	3.27675	3.3156	3.27764	3.38719	3.62133	1630	FBpp0293952; FBpp0077950	CG10566-PB; CG10566-PA
isotig06901	3.47831	0.999999	0.898326	0.981123	1	FALSE		3.57508	3.58537	3.58981	3.35881	3.47641	3.46662	3.38104	3.35042	3.50072	736	FBpp0099426	CG34015-PA
isotig06904	4.66766	0.394763	0.774562	0.0851854	1	FALSE		4.92783	4.74087	4.57291	4.76509	4.32505	4.46353	5.00284	4.66695	4.39001	1222	FBpp0303357; FBpp0087521	CG1407-PD; CG1407-PB
isotig06905	3.37184	0.999999	0.999765	0.793555	1	FALSE		3.3193	3.39777	3.32556	3.60928	3.21835	3.34144	3.46525	3.21349	3.41063	1653
isotig06908	4.19359	0.703575	0.372439	0.905434	1	FALSE		4.05551	4.06867	4.14447	4.47016	4.42687	4.26895	3.77413	4.1363	4.27654	1485
isotig06912	2.14557	0.596199	0.734538	0.740027	0.942872	FALSE		1.69662	2.21888	2.25294	2.45796	2.42435	1.99513	2.1649	2.11152	1.78803	1190
isotig06914	3.69076	0.227493	0.624941	0.0598016	1	FALSE		3.08035	3.5886	3.80013	3.50494	3.99497	3.71013	3.51721	3.83272	3.97736	1566
isotig06916	2.31828	0.710456	0.512317	0.372119	1	FALSE		1.86584	2.20981	2.1911	2.06859	2.61927	2.31204	2.30216	2.52871	2.59994	706	FBpp0304430; FBpp0304429; FBpp0304428; FBpp0304426; FBpp0304425	zormin-PK; zormin-PJ; zormin-PI; zormin-PG; zormin-PF
isotig06917	1.52378	0.000560856	0.783456	0.000477151	0.692754	TRUE	I	1.16922	1.33507	1.33073	0.823809	2.15889	1.5095	0.800774	2.06991	1.86301	1254	FBpp0303330; FBpp0084873; FBpp0290870	Takr99D-PC; Takr99D-PA; Takr99D-PB
isotig06919	0.88036	0.999999	0.975091	0.982155	1	FALSE		0.63247	1.06725	1.06123	1.19209	0.924619	0.58461	0.738825	0.780189	0.81293	1069
isotig06920	1.81817	0.433268	0.501124	0.129984	1	FALSE		1.78381	1.88598	2.20082	1.64091	1.7058	2.32608	1.30679	1.3008	1.88886	1286
isotig06921	1.20928	0.921907	0.585951	0.735899	1	FALSE		1.44615	1.44749	1.32372	1.08329	0.949181	1.39043	1.14145	0.752262	1.2193	1145
isotig06922	1.64388	0.927052	0.482476	0.8769	1	FALSE		1.89898	1.5849	1.96805	1.80511	1.55093	1.61386	1.30738	1.43627	1.50764	1104
isotig06923	6.37774	0.999999	0.89147	0.949756	1	FALSE		6.34748	6.40896	6.36729	6.44764	6.47568	6.5177	6.53729	6.1099	6.12032	1699	FBpp0079675	CG5676-PA
isotig06924	3.76518	0.999999	0.807989	0.991624	1	FALSE		3.71502	3.91396	4.00008	3.78833	3.74356	3.69433	3.86629	3.5535	3.54404	1818
isotig06927	2.52641	0.999999	0.984823	0.940708	1	FALSE		2.58123	2.62547	2.49207	2.63248	2.33291	2.4091	2.58393	2.56335	2.48966	1256
isotig06930	7.14088	0.187531	0.384653	0.360128	0.871807	TRUE	E	7.18866	6.68806	7.21003	6.29938	7.21566	7.04801	6.93214	7.61568	7.60883	1722
isotig06933	2.41658	0.483995	0.753018	0.14506	1	FALSE		2.61835	2.49158	2.52721	2.78272	2.17715	2.17198	2.59595	2.21631	1.95533	1971
isotig06938	5.94006	5.97959e-21	0.000120487	1.35882e-13	0.30529	TRUE	B	6.44279	5.36291	5.31126	7.59888	5.76711	5.00178	5.73842	4.57013	4.75858	930
isotig06939	1.26802	0.999999	0.651949	0.986559	1	FALSE		0.92523	1.0487	1.18667	1.45041	1.58443	1.29294	1.23446	1.25217	1.32528	1424
isotig06940	0.533462	0.896449	0.999298	0.962905	0.83882	FALSE		0.694398	0.196947	0.745219	0.115277	0.980784	0.32512	0.577022	0.613781	0.344093	694
isotig06942	3.30453	0.999999	0.942842	1	1	FALSE		3.43402	3.28669	3.43873	3.15499	3.40625	3.29106	3.30022	3.22935	3.17096	1777
isotig06945	4.32453	0.999999	0.976004	0.822111	1	FALSE		4.38506	4.24428	4.15245	4.48799	4.10756	4.37144	4.23019	4.30918	4.57032	1667	FBpp0077017; FBpp0077016	Pp4-19C-PE; Pp4-19C-PA
isotig06946	1.69023	0.651472	0.985143	0.865903	0.660523	FALSE		1.73172	1.62278	1.48706	2.11308	1.32987	1.57605	1.45555	1.78783	1.9394	590
isotig06947	0.316374	0.817427	0.389881	0.836809	1	FALSE		-0.0170618	-0.11716	0.136335	0.691902	0.0825567	0.198432	0.540593	0.493709	0.577664	451
isotig06948	3.36234	0.000403514	0.00090055	0.134489	0.874897	TRUE		-0.517361	3.67088	1.86369	2.18052	5.34761	4.73713	0.70156	0.351999	-0.562738	1056	FBpp0084520	CG6277-PA
isotig06949	3.41017	1.91809e-05	0.000354587	0.0226952	0.643064	TRUE		-1.39027	3.66488	3.35996	1.95258	5.53974	4.27534	-0.162116	0.203499	-0.826319	1032	FBpp0084520; FBpp0084521	CG6277-PA; CG6283-PA
isotig06950	1.32859	7.83985e-06	1.13876e-05	0.0051095	0.132217	TRUE	C	-2.09629	1.89287	-9.79559	0.361986	3.29196	2.78221	-1.71439	-1.63646	-3.51552	553	FBpp0110099	CG14034-PB
isotig06951	1.07915	0.999999	0.944327	0.915223	1	FALSE		1.13838	0.920532	0.789274	1.01448	1.19839	1.13384	1.28575	0.800316	1.32825	1130	FBpp0305578; FBpp0078002	rgn-PD; rgn-PA
isotig06952	1.80517	0.447681	0.97673	0.430379	0.700359	FALSE		2.26804	1.71529	1.26214	1.77811	1.9317	1.86972	1.94791	1.3778	1.85338	934	FBpp0305578; FBpp0078002	rgn-PD; rgn-PA
isotig06955	4.88483	0.792366	0.253893	0.997431	1	FALSE		4.75802	5.00746	4.8986	5.07999	5.01305	5.11654	4.83378	4.60009	4.53883	991	FBpp0076348	GstO3-PA
isotig06956	2.50401	0.775606	0.225777	0.943471	1	FALSE		2.52463	2.76196	2.62059	2.5506	2.61516	2.64244	2.35322	2.29434	2.04244	549	FBpp0076348	GstO3-PA
isotig06957	2.50721	0.165785	0.342465	0.384464	0.94813	TRUE	L	2.06136	2.2137	2.416	2.10453	2.88557	2.86382	2.67597	2.44186	2.63832	1611
isotig06962	8.86295	0.999999	0.845103	0.992375	1	FALSE		8.88459	8.7249	8.77957	8.78779	8.81807	8.68921	8.88982	9.13277	9.00406	709	FBpp0301552; FBpp0071773	CG13510-PB; CG13510-PA
isotig06963	3.7918	0.999999	0.968308	0.294204	1	FALSE		3.99599	3.79078	3.68647	3.9206	3.54438	3.67482	4.01434	3.68139	3.74328	985
isotig06968	-0.383783	0.883294	0.998279	0.366636	1	FALSE		-0.460386	-0.314932	-0.510405	0.119702	-0.757716	-0.490997	0.058121	-0.830955	-0.632021	533
isotig06970	5.87887	0.522513	0.88129	0.21185	1	FALSE		5.74244	5.60505	5.97069	5.57026	6.24189	6.15413	5.51124	5.92106	6.00281	658	FBpp0082508	CG4210-PA
isotig06972	3.54555	0.927925	0.723541	0.377737	1	FALSE		3.75836	3.58603	3.54756	3.56028	3.25965	3.36888	3.80787	3.45911	3.47711	906	FBpp0304449; FBpp0304448; FBpp0076445	Ubc12-PC; Ubc12-PB; Ubc12-PA
isotig06975	1.77596	0.978166	0.818368	0.84539	1	FALSE		1.5235	1.73457	1.60539	1.91162	1.581	1.79855	2.18179	1.87564	1.6294	851
isotig06978	6.45083	0.311662	0.980534	0.0229364	1	FALSE		6.23596	6.60612	6.5377	5.9115	6.54898	6.58841	5.96706	6.63888	6.77353	929
isotig06979	3.85427	0.293086	0.361443	0.59047	1	FALSE		3.64594	4.15076	4.15423	3.64063	4.13757	3.9263	3.75741	3.51955	3.56403	555
isotig06982	3.86891	0.999999	0.925709	0.993527	1	FALSE		3.8108	4.00705	4.05645	3.71851	3.84088	3.85005	3.99466	3.73184	3.76597	646	FBpp0289681	CG32638-PB
isotig06984	1.40176	0.440031	0.279199	0.575211	1	FALSE		1.25363	0.960828	1.16899	1.60902	1.03535	1.46027	1.42854	1.56462	1.89421	647	FBpp0306530; FBpp0271765	ATP7-PC; ATP7-PB
isotig06987	0.40988	0.0328742	0.117618	0.53133	0.379938	TRUE	A	0.368873	1.07413	0.414679	0.708515	0.536246	0.197627	-0.66986	0.0168483	0.481397	821
isotig06991	0.671133	0.000269951	0.0939304	0.000503947	1	TRUE	E	0.35881	-0.594928	0.0160554	1.91271	0.0614001	0.99267	1.32091	-0.792928	0.533689	597	FBpp0074702; FBpp0304919; FBpp0072748	Cpr76Bb-PA; Cpr62Bc-PB; Cpr62Bc-PA
isotig06992	-0.839735	0.12147	0.0939304	0.250731	1	TRUE	A	-1.51958	-1.45656	-1.26327	-0.661021	-0.503308	0.09044	-1.79733	-1.19574	-0.325403	497	FBpp0077274; FBpp0297096; FBpp0078291; FBpp0078293; FBpp0078292	CG3285-PA; CG1213-PD; CG1213-PB; CG1213-PC; CG1213-PA
isotig06994	6.19169	0.00622969	0.0791751	0.374475	0.0934384	TRUE	A	6.40837	6.217	6.53678	5.97843	4.90483	6.22754	6.60403	6.48993	5.66036	614
isotig06999	5.67384	0.678056	0.528268	0.685984	1	FALSE		5.79458	5.71944	5.39249	5.79066	6.02384	5.73856	5.7761	5.21912	5.43857	1113
isotig07003	2.28919	0.999999	0.928384	0.897282	1	FALSE		2.4788	2.26069	2.1899	2.24505	2.25063	2.06225	2.37977	2.28855	2.4098	668
isotig07006	1.87028	0.999999	0.898845	0.92131	1	FALSE		2.1186	1.9378	1.91383	1.9266	1.75519	1.84019	1.77001	1.65295	1.87777	642
isotig07010	2.80929	0.451927	0.253312	0.412944	1	FALSE		3.047	2.93048	2.70918	2.96492	2.05078	2.17401	3.12479	2.89198	3.0098	492
isotig07012	9.25024	0.999999	0.93893	0.897068	1	FALSE		9.25671	9.30728	9.21931	9.42798	8.90506	9.09361	9.32836	9.33844	9.30999	7881	FBpp0291730; FBpp0291728; FBpp0099896; FBpp0099894	zip-PG; zip-PE; zip-PD; zip-PC
isotig07014	6.82224	0.0584349	0.502832	0.289418	0.376472	TRUE	G	6.64472	6.73862	6.52618	7.46263	6.10332	6.38407	7.01763	7.11455	6.9376	7661	FBpp0071475	shg-PA
isotig07016	6.20768	0.984807	0.958809	0.929505	1	FALSE		6.00354	6.003	6.33555	6.20392	6.64567	5.99514	6.24993	6.19366	6.11257	6967
isotig07018	6.78688	0.999999	0.909267	0.999198	1	FALSE		6.81348	7.12618	6.7724	6.65914	6.58249	6.99881	6.8218	6.67285	6.52915	7617	FBpp0307198; FBpp0081906	CG14721-PB; CG14721-PA
isotig07020	8.59135	0.732497	0.445813	0.722526	1	FALSE		8.43751	8.56493	9.10796	8.66719	8.65883	8.80297	8.19759	8.38734	8.26879	5979	FBpp0086675	Arc2-PA
isotig07021	9.41021	0.0164261	0.0603541	0.537766	0.728247	TRUE	A	9.5351	9.36927	9.44659	8.91647	9.71562	10.3799	8.91859	8.70833	8.85737	5679
isotig07023	9.33841	0.999999	0.960599	0.417311	1	FALSE		9.15199	9.4915	9.54286	9.21695	9.17243	9.64273	9.02579	9.35297	9.33314	5383	FBpp0293207; FBpp0293205; FBpp0291145; FBpp0293208; FBpp0081987	Cad86C-PF; Cad86C-PD; Cad86C-PC; Cad86C-PG; Cad87A-PA
isotig07025	5.99017	0.999999	0.846013	0.973114	1	FALSE		5.81068	6.03311	5.79628	6.06002	5.89605	5.92733	5.97908	6.19197	6.16187	5391	FBpp0305320; FBpp0305319; FBpp0305318; FBpp0305317; FBpp0293740	rhea-PH; rhea-PG; rhea-PF; rhea-PE; rhea-PB
isotig07027	4.23205	0.999999	0.885871	0.705068	1	FALSE		4.17865	4.12523	4.30878	3.96635	4.2143	4.25349	4.16812	4.4746	4.34486	4992
isotig07028	4.83626	0.999999	0.894059	0.806209	1	FALSE		4.77015	4.68174	4.93541	4.60772	4.79234	4.87253	4.81874	5.06404	4.9319	4967
isotig07029	6.74243	0.0811553	0.95981	0.028465	0.86961	TRUE	B	6.63334	6.50567	7.25597	5.97541	6.89006	7.0557	6.36572	6.8998	6.70414	4875	FBpp0300567; FBpp0088214; FBpp0088213; FBpp0088218; FBpp0088217	CG2316-PH; CG2316-PC; CG2316-PD; CG2316-PE; CG2316-PA
isotig07031	9.37344	0.999999	0.985433	0.921503	1	FALSE		9.28022	9.3389	9.43794	9.30244	9.46435	9.53192	9.35894	9.22253	9.39739	5128	FBpp0079196	Bsg-PG
isotig07033	6.18563	0.999999	0.801661	0.991624	1	FALSE		5.93705	6.21183	6.23842	6.29656	5.89446	6.01352	6.17448	6.49589	6.30435	4738	FBpp0088525	CG18635-PA
isotig07035	7.1784	0.999999	0.994468	0.562719	1	FALSE		6.99616	7.12981	7.26237	6.94001	7.30255	7.22509	6.99211	7.29762	7.38836	4671	FBpp0305935; FBpp0292167; FBpp0070329	Actn-PI; Actn-PD; Actn-PB
isotig07036	6.72729	0.999999	0.987052	0.650315	1	FALSE		6.56858	6.69932	6.74941	6.54232	6.79536	6.78394	6.54771	6.85523	6.94705	4671	FBpp0070330	Actn-PA
isotig07037	7.52831	0.999999	0.721381	0.990606	1	FALSE		7.59596	7.4826	7.41067	7.72264	7.71072	7.67929	7.34243	7.40714	7.33347	4624	FBpp0297935; FBpp0079228	CG7627-PB; CG7627-PA
isotig07039	6.54349	0.999999	0.99931	0.983495	1	FALSE		6.50074	6.69055	6.51802	6.59495	6.4377	6.51061	6.37685	6.61458	6.62091	4500	FBpp0077312; FBpp0077310; FBpp0077311	CG2991-PC; CG2991-PA; CG2991-PB
isotig07041	6.76435	0.972187	0.67487	0.832031	1	FALSE		6.64912	6.64117	6.91341	6.64095	6.59721	6.51299	6.61892	7.03631	7.13159	4488	FBpp0073860; FBpp0073859	Gmap-PB; Gmap-PA
isotig07043	6.3115	0.999999	1	0.86573	1	FALSE		6.21442	6.34515	6.41993	6.1274	6.40473	6.32137	6.27393	6.27569	6.39575	4390
isotig07046	4.72827	0.951045	0.974135	0.633073	1	FALSE		4.69672	4.71444	4.56143	5.07092	4.4377	4.8038	4.7838	4.72978	4.66867	4348	FBpp0298373; FBpp0298372; FBpp0303431; FBpp0073827; FBpp0073826	HDAC6-PF; HDAC6-PE; HDAC6-PG; HDAC6-PB; HDAC6-PC
isotig07048	7.44105	0.999999	0.939257	0.821669	1	FALSE		7.58629	7.24193	7.19504	7.63029	7.40952	7.60817	7.48585	7.40736	7.33629	4259	FBpp0297935; FBpp0079228	CG7627-PB; CG7627-PA
isotig07049	5.78789	0.999999	0.994468	0.932826	1	FALSE		5.79984	5.8332	5.65017	5.84644	5.91081	5.74441	5.67304	5.82614	5.78793	4289	FBpp0305267; FBpp0305266; FBpp0293216; FBpp0293215; FBpp0099873	endos-PF; endos-PE; endos-PD; endos-PC; endos-PB
isotig07051	6.66454	0.278507	0.913881	0.331018	0.694108	FALSE		6.33645	6.51697	7.05493	6.17865	7.11562	6.17742	6.51736	6.75988	6.95651	4203	FBpp0077664	CG2839-PA
isotig07054	5.84075	0.999999	1	0.739091	1	FALSE		5.81612	5.90645	5.73039	6.00497	5.81574	5.69311	6.0271	5.78757	5.74492	4196	FBpp0074562	CG32528-PA
isotig07055	6.98043	0.999999	0.987052	0.300549	1	FALSE		7.2659	6.9303	6.90884	7.15674	6.80071	6.84954	7.23329	6.79812	6.77065	4198	FBpp0110481	CG40045-PA
isotig07057	5.4117	0.999999	1	0.98001	1	FALSE		5.42134	5.40153	5.40001	5.45945	5.23278	5.49418	5.45265	5.44942	5.37872	4188	FBpp0082601	CG5205-PA
isotig07059	4.31774	0.999999	0.829959	0.943582	1	FALSE		4.40616	4.11035	4.37738	4.2454	4.17516	4.23557	4.36514	4.46691	4.43651	4751
isotig07060	4.14398	0.999999	0.565125	0.907483	1	FALSE		3.90247	4.24951	4.03654	4.07862	4.00382	4.02746	4.20775	4.3329	4.38338	3597
isotig07061	6.73307	0.000481117	0.000336981	0.647115	1	TRUE	F	6.4227	6.42025	6.41629	6.27952	5.92747	6.25174	6.688	7.33273	7.79173	4121	FBpp0075715	CG32103-PC
isotig07063	4.8285	0.999999	0.99968	0.906635	1	FALSE		4.94356	4.85912	4.74957	4.87429	4.83321	4.7631	4.86565	4.79836	4.75791	4094
isotig07065	5.14473	0.999999	0.961753	0.744209	1	FALSE		5.31179	5.15204	5.18131	5.13665	5.11722	5.06649	5.31671	5.03918	4.93937	3864	FBpp0071946	vir-PA
isotig07067	6.07957	0.598481	0.638686	0.6933	1	FALSE		5.84767	5.7461	6.19187	5.78783	6.36172	5.86377	6.09999	6.21523	6.42159	3842	FBpp0293955; FBpp0085275; FBpp0085276; FBpp0085277	CG2201-PF; CG2201-PA; CG2201-PC; CG2201-PB
isotig07069	4.67014	0.131621	0.641932	0.0632626	1	TRUE	L	4.25954	4.36383	4.75498	4.22227	5.08252	4.72203	4.47133	4.87338	5.00036	3827
isotig07070	5.20739	0.168457	0.529232	0.0805979	1	TRUE	L	4.73327	4.889	5.2503	4.80574	5.58922	5.34464	5.05419	5.29138	5.61901	3803
isotig07071	3.96211	0.297912	0.0487988	0.970282	1	FALSE		3.75847	4.09879	3.78661	3.77095	3.69883	3.66313	4.16955	4.18183	4.34872	3898
isotig07073	4.23244	0.999999	0.995257	0.990693	1	FALSE		4.19934	4.23962	4.18396	4.23361	4.32373	4.25948	4.2414	4.22593	4.17957	3957
isotig07075	6.58799	0.999999	0.99931	0.94603	1	FALSE		6.7868	6.46764	6.41569	6.47998	6.66983	6.59096	6.69395	6.61415	6.53236	3851
isotig07077	6.26609	0.999999	0.996011	0.993527	1	FALSE		6.22582	6.35062	6.29408	6.33379	6.11061	6.21395	6.28152	6.23301	6.33542	3833	FBpp0072691	CG7967-PA
isotig07080	5.45841	0.999999	0.959739	0.985546	1	FALSE		5.60846	5.35444	5.42218	5.41503	5.4279	5.29886	5.45601	5.57655	5.53827	3699	FBpp0070114	l(1)1Bi-PA
isotig07082	7.12699	0.999999	0.982023	0.596609	1	FALSE		7.37173	7.11993	7.03127	7.26779	6.96293	6.90533	7.24841	7.15736	7.01065	3662	FBpp0075092; FBpp0075091	sina-PB; sina-PA
isotig07083	6.36809	0.678587	0.929966	0.106375	1	FALSE		6.55335	6.22862	6.13005	6.67859	6.08256	6.09211	6.68282	6.43176	6.26565	3638	FBpp0074051	Traf-like-PA
isotig07086	7.60364	0.44028	0.288296	0.571366	1	FALSE		7.4039	7.28109	7.42152	7.5267	8.17193	7.87899	7.20522	7.67642	7.59897	3623	FBpp0099923; FBpp0077501	GlyP-PB; GlyP-PA
isotig07087	7.23095	0.000213504	0.000332413	0.0392449	1	TRUE	N	7.79534	7.85445	7.22598	7.59415	7.52148	6.68822	7.01966	6.15802	6.07593	3655	FBpp0297096; FBpp0078291; FBpp0078293; FBpp0078292	CG1213-PD; CG1213-PB; CG1213-PC; CG1213-PA
isotig07089	5.37927	1.28489e-16	0.0157494	3.97459e-15	0.744571	TRUE	A	4.33067	5.60419	6.3023	4.19306	5.60239	6.24134	4.26207	4.60222	5.3579	3541	FBpp0297935; FBpp0079228	CG7627-PB; CG7627-PA
isotig07091	5.84539	0.999999	0.99214	0.947506	1	FALSE		5.89061	5.90986	5.81043	5.72432	6.00964	5.86934	5.76671	5.81292	5.79445	3517
isotig07093	7.73176	0.639745	0.400662	0.456425	1	FALSE		8.0554	7.77881	7.75361	7.80637	7.15338	7.34712	7.9225	7.91551	7.63359	3586	FBpp0077706	Pkg21D-PA
isotig07095	4.02775	0.000539171	0.000207015	0.259227	1	TRUE	F	3.53939	4.1323	4.13328	4.09763	4.80028	4.53564	3.29644	3.23442	3.66499	3504	FBpp0085854	GstE5-PA
isotig07098	6.47028	0.999999	0.922735	0.85586	1	FALSE		6.37316	6.3153	6.49991	6.27253	6.59187	6.3787	6.41721	6.70261	6.62026	3465	FBpp0100136; FBpp0100137	norpA-PC; norpA-PD
isotig07100	3.10886	0.268857	0.0540015	0.951892	1	FALSE		2.84854	3.19622	2.96035	3.48177	3.40763	3.32819	3.08956	2.6627	2.75985	3410
isotig07101	5.47592	0.999999	0.960599	0.992338	1	FALSE		5.4698	5.5921	5.59058	5.52563	5.26105	5.47518	5.49259	5.46649	5.3813	3403	FBpp0081159	CG1105-PA
isotig07103	7.94514	0.999999	0.968308	0.632727	1	FALSE		7.81922	7.88368	7.91929	7.83695	8.19223	8.04717	7.6117	7.98298	8.12801	3399	FBpp0084748; FBpp0084745	Vha100-1-PA; Vha100-1-PF
isotig07105	7.65076	0.999999	1	0.597305	1	FALSE		7.48912	7.77317	7.67401	7.55542	7.64971	7.78668	7.30787	7.74174	7.80613	6771	FBpp0303419; FBpp0303418; FBpp0073369; FBpp0303823; FBpp0271743	Ptp10D-PG; Ptp10D-PF; Ptp10D-PB; Ptp10D-PI; Ptp10D-PE
isotig07107	5.24335	0.313104	0.609512	0.636127	0.851599	FALSE		5.41109	5.40699	5.08391	4.90023	5.0827	5.13547	5.75747	5.12414	5.09287	3325	FBpp0080968	Mtp-PA
isotig07109	5.48464	0.999999	0.801453	0.982155	1	FALSE		5.56174	5.48745	5.54341	5.33716	5.22947	5.45854	5.48045	5.64126	5.57934	3298	FBpp0291791; FBpp0291790; FBpp0291789; FBpp0291788; FBpp0291787	Exn-PE; Exn-PD; Exn-PA; Exn-PC; Exn-PB
isotig07110	8.17988	0.999999	0.984325	1	1	FALSE		8.11537	8.03376	8.2131	8.31949	8.01617	8.13431	8.07456	8.4616	8.19184	3286	FBpp0072568; FBpp0072567; FBpp0072566; FBpp0072565	Myo61F-PA; Myo61F-PD; Myo61F-PB; Myo61F-PC
isotig07111	8.4397	0.999999	0.984325	0.997282	1	FALSE		8.49264	8.356	8.42312	8.48054	8.29204	8.36181	8.35517	8.71894	8.43237	3285	FBpp0072568; FBpp0072567; FBpp0072566; FBpp0072565	Myo61F-PA; Myo61F-PD; Myo61F-PB; Myo61F-PC
isotig07112	4.19607	0.459165	0.718901	0.616491	0.826746	FALSE		3.72211	4.37367	4.08967	4.44326	4.09945	4.42001	3.94646	4.1993	4.31631	3328	FBpp0077962	Ilk-PA
isotig07114	3.79113	0.610486	0.248515	0.532037	1	FALSE		3.39634	3.8339	3.61267	3.89495	4.10189	3.97343	3.62733	3.76736	3.78982	3266
isotig07116	8.54042	0.00532367	0.223036	0.00966093	1	TRUE	A	7.89417	8.08766	8.58399	8.01502	9.12651	9.11065	8.08126	8.82322	8.50416	3231	FBpp0087770	Cyp6a13-PA
isotig07118	5.3499	1.87168e-06	0.879484	0.000684277	0.0214888	TRUE	E	5.19296	5.36354	5.0664	6.40537	4.6198	5.14809	5.55583	5.08094	4.90502	3204	FBpp0074217; FBpp0074216; FBpp0074215	Fim-PD; Fim-PC; Fim-PA
isotig07120	6.93174	0.999999	0.807989	0.781558	1	FALSE		6.84034	6.98233	7.03847	6.70508	6.77497	6.80946	6.80847	7.14294	7.19854	3195	FBpp0301981; FBpp0071422	X11Lbeta-PB; X11Lbeta-PA
isotig07122	5.85754	5.4791e-09	0.00335132	3.16154e-05	0.409826	TRUE	L	4.96297	5.49721	5.98221	5.16617	5.784	5.43802	5.11718	6.65553	6.81394	4415	FBpp0304137; FBpp0073430	Sclp-PC; Sclp-PA
isotig07125	7.011	0.0173176	0.0132858	0.141336	1	TRUE		6.96528	7.52395	7.75384	6.51513	6.6328	7.05623	6.52924	6.61291	6.93064	3149	FBpp0301575; FBpp0301574; FBpp0100102	armi-PD; armi-PC; armi-PB
isotig07126	6.76102	0.999999	0.997953	1	1	FALSE		6.7351	6.69474	6.75686	6.76353	6.73419	6.88652	6.76928	6.84911	6.64504	3138	FBpp0300657; FBpp0087472	CG12140-PB; CG12140-PA
isotig07128	8.88179	0.468358	0.897845	0.175057	1	FALSE		8.71497	8.77523	8.95256	8.50888	9.06821	8.72531	8.47726	9.24932	9.23484	3126	FBpp0305035; FBpp0088542	Nopp140-PF; Nopp140-PB
isotig07130	11.8225	0.999999	0.907492	0.615253	1	FALSE		11.7327	11.8072	11.8581	11.7225	12.0142	11.9621	11.6535	11.8004	11.8153	2937	FBpp0085484; FBpp0085483; FBpp0085486; FBpp0085485	Vha16-1-PB; Vha16-1-PA; Vha16-1-PD; Vha16-1-PC
isotig07132	4.24713	0.999999	0.873922	0.900001	1	FALSE		4.12095	4.21499	4.28284	4.11473	4.54183	4.39341	4.25443	4.1233	4.11448	2761
isotig07134	6.20911	0.999999	0.957392	0.89471	1	FALSE		6.13592	6.24162	6.17661	6.41975	5.97293	6.46656	5.97988	6.17774	6.23209	2872	FBpp0296964; FBpp0080551	CG6453-PB; CG6453-PA
isotig07136	2.96735	0.999999	0.972624	0.717446	1	FALSE		2.71326	2.86302	3.27974	2.91373	3.08557	3.07006	2.96661	2.84864	2.88718	2871
isotig07138	4.09271	0.134765	0.197721	0.949094	0.454814	TRUE	L	4.45546	4.39819	4.20086	4.22994	3.70849	3.92174	3.377	4.29848	3.92114	2844	FBpp0073218	CG7509-PA
isotig07140	5.1637	0.00412264	0.928384	0.00206865	0.513337	TRUE	I	5.06989	5.12851	5.21284	4.41477	5.5872	5.59095	4.62209	5.06754	5.3674	2855
isotig07141	4.69007	0.0034028	0.767373	0.000920977	0.957326	TRUE	I	4.4697	4.54618	4.80172	4.11638	5.15924	5.09101	4.07477	4.69231	4.86454	2776
isotig07142	6.95082	0.999999	0.963598	0.953734	1	FALSE		7.01252	6.84026	6.84407	7.12071	7.10648	6.89672	6.88669	6.93943	6.87781	2792	FBpp0080596; FBpp0080595; FBpp0307415; FBpp0082029; FBpp0304443	kel-PB; kel-PA; KLHL18-PC; KLHL18-PA; dbo-PB
isotig07144	4.20918	0.999999	0.850799	0.910195	1	FALSE		4.15782	4.41368	4.40579	4.02454	4.22005	4.10614	4.19697	4.02575	4.27665	2781
isotig07146	7.22062	0.999999	0.996011	0.950554	1	FALSE		7.36328	7.23591	7.07356	7.36814	7.10288	7.01881	7.00004	7.44874	7.29677	2748	FBpp0290922; FBpp0290921	Men-b-PC; Men-b-PB
isotig07149	5.67762	0.999999	0.989652	0.774912	1	FALSE		5.83369	5.35274	5.84939	5.63643	5.64773	5.54638	5.9214	5.73142	5.48361	2601
isotig07150	8.55274	0.16467	0.977968	0.0730516	1	TRUE	A	7.87884	9.33136	8.57087	8.34622	8.65189	8.31833	8.33027	8.61217	8.49101	3680
isotig07153	5.38371	0.99371	0.969359	0.241397	1	FALSE		5.67417	5.3661	5.2703	5.46734	5.24189	5.20792	5.63076	5.32649	5.17459	2719	FBpp0087045	CG8545-PA
isotig07154	4.32662	0.918392	0.588568	0.684722	1	FALSE		4.34698	4.39366	4.54391	4.02522	4.33431	4.09024	4.20128	4.38859	4.53151	2717
isotig07157	10.0021	0.084907	0.662649	0.00636569	1	TRUE	A	9.63332	10.1646	10.2245	9.71845	10.3915	10.1993	9.35488	10.0427	9.99449	2693	FBpp0289654; FBpp0081002	Acon-PD; Acon-PB
isotig07158	8.18724	0.999999	0.986701	0.982386	1	FALSE		8.28783	8.14529	8.22629	8.20293	8.00415	8.13972	8.22873	8.27399	8.15594	2664	FBpp0303346; FBpp0078360; FBpp0078359	sec23-PG; sec23-PA; sec23-PB
isotig07160	5.29702	0.997024	0.91688	0.371381	1	FALSE		5.30155	5.45569	5.37488	4.98841	5.26865	5.32508	4.9839	5.46454	5.42312	2670
isotig07162	10.6366	0.901169	0.660052	0.433061	1	FALSE		10.8398	10.5789	10.465	10.6497	10.5508	10.238	10.8162	10.82	10.6681	2612	FBpp0088926; FBpp0088445; FBpp0088450; FBpp0088449; FBpp0088448	Sam-S-PE; Sam-S-PA; Sam-S-PI; Sam-S-PF; Sam-S-PH
isotig07164	7.01112	0.00047967	6.6132e-05	0.349515	1	TRUE	F	7.01933	7.18095	6.47156	7.53212	7.67198	7.36408	6.78375	6.06676	6.05139	2604	FBpp0086669	conv-PA
isotig07165	6.67565	0.0582262	0.673293	0.724033	0.115593	TRUE	F	7.10437	6.86483	5.72686	6.33298	7.24332	6.94671	6.81932	5.7848	6.48229	2610	FBpp0084911	CG7896-PA
isotig07167	5.99112	0.0441754	0.216076	0.020195	1	TRUE	H	6.57617	6.03763	6.03506	6.1036	5.62088	5.86323	6.2241	5.64971	5.48012	2610	FBpp0302760; FBpp0302758; FBpp0089037; FBpp0089039	Pur-alpha-PG; Pur-alpha-PE; Pur-alpha-PC; Pur-alpha-PA
isotig07168	4.54592	0.999999	0.984325	0.344628	1	FALSE		4.67213	4.51041	4.48919	4.80922	4.36358	4.55358	4.72154	4.37227	4.3403	2609
isotig07170	3.46756	0.197326	0.969359	0.0213996	1	TRUE	A	3.18769	3.48916	3.57151	3.01621	3.78013	3.75326	3.1996	3.57246	3.45819	2576
isotig07172	5.31809	0.723319	0.807989	0.723459	1	FALSE		5.4079	5.25801	5.4129	5.07227	5.47332	4.94486	5.09123	5.51453	5.55784	2528	FBpp0088986	AnnIX-PC
isotig07174	2.95481	0.814892	0.586441	0.708019	1	FALSE		2.8494	2.83037	2.95435	2.66722	3.03972	2.80393	2.95088	3.04503	3.35312	2520
isotig07175	2.67157	0.779906	0.459196	0.713042	1	FALSE		2.49032	2.40176	2.61397	2.42363	2.84893	2.62665	2.68355	2.8734	2.97294	2511
isotig07176	5.81601	0.999999	0.876949	0.959972	1	FALSE		5.88042	5.85381	5.79024	5.83815	5.93872	5.93129	5.88606	5.62341	5.55267	2512	FBpp0071598; FBpp0071597	CG9865-PB; CG9865-PA
isotig07179	5.43532	0.155835	0.959739	0.0826771	0.861125	TRUE	M	5.86753	5.84457	4.74763	5.33969	5.52062	5.31704	5.64377	5.21498	5.05906	2481	FBpp0293238; FBpp0293237; FBpp0086757	stj-PD; stj-PC; stj-PB
isotig07180	4.99996	0.899949	0.950953	0.397072	1	FALSE		4.92791	5.2816	4.7672	5.2827	5.0757	4.83254	4.84683	5.05994	4.81434	2503
isotig07182	3.94852	0.999999	0.954901	0.544614	1	FALSE		4.24502	3.93465	3.73788	3.92653	3.76175	3.89354	4.09409	3.97759	3.89807	2457
isotig07184	3.54693	0.00213733	0.775655	0.163676	0.0113415	TRUE	E	3.41164	3.8424	3.67464	4.11277	2.69032	3.40126	3.49153	3.23252	3.63696	2600
isotig07187	6.41219	0.999999	0.995257	0.754964	1	FALSE		6.66443	6.2814	6.41917	6.37961	6.41051	6.3265	6.54265	6.48223	6.13911	2402
isotig07188	3.34938	0.000402725	0.0338779	0.000492978	1	TRUE	B	3.6685	2.6623	2.64729	3.88739	3.42275	3.40871	3.60639	3.2237	3.11872	2401	FBpp0099845; FBpp0087780; FBpp0099849; FBpp0087779; FBpp0099846	Acsl-PD; Acsl-PB; Acsl-PH; Acsl-PA; Acsl-PE
isotig07191	9.04527	1.22913e-11	0.00168918	1.91961e-09	1	TRUE	A	8.02308	8.90322	9.59722	8.47991	9.13967	10.3408	7.76162	8.31521	8.93101	2366	FBpp0086719; FBpp0086718; FBpp0086717	Cp1-PC; Cp1-PA; Cp1-PB
isotig07192	4.98202	0.999999	0.928384	0.596822	1	FALSE		5.25012	5.01942	4.93947	5.03862	4.9803	4.82644	5.02816	4.8992	4.80646	2355
isotig07195	7.67075	0.999999	0.981071	0.97974	1	FALSE		7.67897	7.79716	7.71891	7.65757	7.63107	7.73671	7.50516	7.73691	7.55014	2355	FBpp0076352; FBpp0290843	ergic53-PB; ergic53-PA
isotig07196	8.58452	0.0679032	0.102616	0.144347	1	TRUE	A	8.41073	8.78246	8.65108	8.33368	8.8165	9.34801	7.78647	8.1582	8.41244	2341	FBpp0083813; FBpp0083815	CG10175-PA; CG10175-PC
isotig07198	3.65626	0.014488	0.257867	0.0788898	0.699984	TRUE		3.56331	4.18793	3.68548	3.16194	3.18903	3.56343	3.03064	3.78259	4.23539	2345
isotig07201	5.30929	0.999999	0.985246	0.896708	1	FALSE		5.409	5.28877	5.20122	5.36433	5.32813	5.38367	5.39485	5.22301	5.1678	2294	FBpp0070479	CG2658-PA
isotig07202	10.2612	0.956874	0.696806	0.60979	1	FALSE		10.3692	10.4681	10.3713	10.0359	10.1927	10.1677	9.90008	10.3669	10.3829	2296	FBpp0080749	CG10237-PB
isotig07204	5.04142	0.999999	0.986893	0.589254	1	FALSE		5.10454	5.03231	5.07273	5.22543	4.84562	5.09297	5.1786	4.86928	4.89922	2286	FBpp0082186; FBpp0082185	CG12360-PB; CG12360-PA
isotig07207	10.0406	2.74161e-05	0.6788	2.048e-06	1	TRUE	L	9.34711	9.58169	10.4726	9.32124	10.2796	10.2867	9.45855	10.3416	10.5584	2257	FBpp0304477; FBpp0084988; FBpp0084987; FBpp0084986	Fer2LCH-PD; Fer2LCH-PC; Fer2LCH-PB; Fer2LCH-PA
isotig07208	4.55408	0.999999	0.976519	0.394177	1	FALSE		4.85071	4.50299	4.46176	4.59026	4.49643	4.41219	4.70835	4.44824	4.45532	2278	FBpp0087722	Dmn-PA
isotig07210	4.44232	0.674415	0.932139	0.621559	0.950438	FALSE		4.26827	4.60148	4.54614	4.4915	4.22294	4.30852	4.15734	4.53624	4.74321	2235
isotig07212	6.16522	0.999999	0.956419	0.962076	1	FALSE		6.1545	6.24877	6.09489	6.09456	6.15103	6.00113	6.15164	6.28141	6.28457	2266	FBpp0085725; FBpp0085724	Elongin-C-PB; Elongin-C-PA
isotig07215	8.26096	0.000456314	0.828451	1.54587e-05	1	TRUE	A	7.66696	7.98448	8.48149	7.65456	8.59671	8.72842	7.35564	8.52113	8.65482	2233	FBpp0304297; FBpp0088008; FBpp0088007; FBpp0088006	CG30497-PD; CG30497-PC; CG30497-PB; CG30497-PA
isotig07217	6.48621	0.638728	0.40772	0.77989	1	FALSE		6.56647	6.39401	6.31902	6.64624	5.98123	6.21015	6.57569	6.78416	6.71645	2204
isotig07218	9.42925	0.0220894	0.797395	0.00622848	1	TRUE	L	9.06625	9.26724	9.39059	9.03795	9.76022	9.46826	8.83695	9.78591	9.87687	4441	FBpp0307568; FBpp0078500	Karybeta3-PB; Karybeta3-PA
isotig07219	3.14204	0.999999	0.997322	0.983495	1	FALSE		3.23077	2.96362	3.21078	3.05616	3.27515	2.9978	3.2338	3.04809	3.22484	2214
isotig07221	8.1915	0.947425	0.441131	0.836035	1	FALSE		8.05163	8.17693	8.37444	7.89649	7.92205	8.00443	8.19839	8.57314	8.37632	2216	FBpp0084742; FBpp0084741; FBpp0084740	CG11880-PC; CG11880-PB; CG11880-PA
isotig07223	8.57765	0.999999	0.807989	0.698153	1	FALSE		8.91	8.45357	8.78557	8.34099	8.67233	8.77566	8.34498	8.04629	8.66416	2229	FBpp0300999; FBpp0290634	l(2)01289-PM; l(2)01289-PG
isotig07225	4.73578	0.40952	0.954263	0.0897846	1	FALSE		4.40875	4.59518	4.89411	4.49174	5.05731	4.76808	4.44389	4.77773	5.02123	2211
isotig07227	5.16135	0.999999	0.996798	0.41991	1	FALSE		5.30526	5.17216	5.08795	5.40699	4.99244	5.04108	5.29595	5.02689	5.06073	4350	FBpp0081600	Ras85D-PA
isotig07228	3.60504	0.0803693	0.499415	0.13167	0.753305	TRUE	L	3.3166	3.91719	3.66006	3.57774	3.54322	3.07144	3.38433	3.98193	3.76436	2166
isotig07230	7.29735	0.0220617	0.765512	0.0104384	0.969098	TRUE	F	7.21797	7.28316	6.91097	7.02727	8.07798	7.18306	7.31597	7.62043	6.46917	2137	FBpp0304025; FBpp0079489	CG5853-PB; CG5853-PA
isotig07232	3.39024	0.999999	0.963159	0.90997	1	FALSE		3.39386	3.28403	3.30811	3.21447	3.62183	3.27127	3.38972	3.48332	3.50068	2137
isotig07235	6.51308	0.0803653	0.509638	0.0299306	1	TRUE	L	6.17474	6.60368	6.27431	5.8892	6.68814	6.54537	6.24358	6.82064	7.02889	2119	FBpp0089009	asparagine-synthetase-PA
isotig07236	8.3182	0.999999	1	0.996255	1	FALSE		8.36705	8.32522	8.28377	8.2318	8.38862	8.33917	8.27579	8.32516	8.321	2124	FBpp0075247	Pgm-PA
isotig07238	6.55486	0.632165	0.681846	0.242659	1	FALSE		6.42076	6.53494	6.82301	6.50595	6.53184	6.9861	5.89394	6.54223	6.51933	2122	FBpp0304852; FBpp0078861	Gal-PB; Gal-PA
isotig07241	10.8066	5.5941e-09	0.777512	4.90277e-10	0.331628	TRUE	A	10.1233	10.7648	10.8098	10.1208	11.1867	11.2181	9.28511	11.3286	11.257	2094	FBpp0087828	Mal-A5-PA
isotig07242	2.47487	0.766368	0.656151	0.305312	1	FALSE		2.81666	2.52301	2.53422	2.49269	2.17059	2.38068	2.68303	2.32146	2.22801	2128
isotig07244	4.42924	0.619231	0.508437	0.919716	1	FALSE		4.24878	4.56205	4.35679	4.76954	4.28576	4.70476	4.34883	4.17134	4.28531	2107	FBpp0076840	Sucb-PA
isotig07247	7.40395	0.641699	0.607205	0.369993	1	FALSE		7.06198	7.14479	7.39074	7.1835	7.53234	7.36984	7.16305	7.78148	7.79512	2098	FBpp0080297	lace-PA
isotig07248	6.19782	0.0209616	0.0412254	0.184349	1	TRUE	F	5.88533	6.05431	5.9747	6.2222	7.01905	6.34801	6.01537	6.21015	5.57381	2045	FBpp0297096; FBpp0078291; FBpp0078293; FBpp0078292	CG1213-PD; CG1213-PB; CG1213-PC; CG1213-PA
isotig07250	9.2064	0.999999	0.947932	0.682995	1	FALSE		9.08659	9.26288	9.28128	9.08471	9.3769	9.38621	8.96726	9.15481	9.20222	2039	FBpp0081458	VhaM8.9-PA
isotig07252	8.0038	0.873468	0.644758	0.597833	1	FALSE		8.18726	7.88735	7.29848	8.42506	8.1257	8.12717	7.87332	7.99659	7.85745	2027	FBpp0086585	Cyp6a8-PA
isotig07254	5.19288	0.999999	0.624274	0.929505	1	FALSE		5.24504	5.35834	5.42914	5.02898	5.18	5.30776	5.05691	5.09138	4.96826	2027
isotig07257	4.09599	0.455915	0.57497	0.13167	1	FALSE		4.49225	4.03714	4.16398	4.28785	4.01162	3.91457	4.15337	3.90599	3.75702	2000	FBpp0085954	Nup75-PA
isotig07259	8.28722	0.000964643	0.801006	1.53516e-05	1	TRUE	A	7.67462	8.2814	8.71605	7.58624	8.51293	8.94987	7.40442	8.18915	8.50138	1998	FBpp0302888	Cyp6a14-PD
isotig07260	4.02678	0.999999	0.801453	1	1	FALSE		4.07993	3.94216	3.97935	3.80603	4.01703	3.9348	4.1612	4.10807	4.17487	2004
isotig07263	9.08713	0.917156	0.992318	0.148094	1	FALSE		8.82223	9.18711	9.20233	8.73032	9.16473	9.18005	8.79603	9.31823	9.24967	1991	FBpp0289626; FBpp0071620	Fkbp13-PC; Fkbp13-PA
isotig07264	8.3568	0.880851	0.962164	0.760978	1	FALSE		8.19912	8.23815	8.72418	8.20817	8.22991	8.72579	8.33791	8.37444	8.00543	1977	FBpp0303667; FBpp0078913	CG9497-PB; CG9497-PA
isotig07267	3.0533	0.0103805	0.149137	0.298539	0.191992	TRUE	A	2.2789	3.11594	2.74133	3.104	3.02277	3.50544	3.23929	2.59628	3.44891	1923
isotig07268	3.98415	0.999999	0.987977	0.992827	1	FALSE		4.24247	3.93614	3.86486	3.97485	4.03385	3.97443	3.81145	3.93358	4.0467	2323
isotig07270	7.80406	0.999999	1	0.853047	1	FALSE		7.73652	7.88093	7.82466	7.72483	7.89415	7.80521	7.592	7.9007	7.85005	1948	FBpp0081834	CG5214-PA
isotig07272	4.50838	0.999999	0.996011	0.859383	1	FALSE		4.53054	4.4381	4.47467	4.62467	4.26112	4.58025	4.51843	4.53841	4.5788	2319	FBpp0072458	CG3402-PA
isotig07274	6.05655	0.999999	0.784229	0.842094	1	FALSE		6.09551	5.94064	6.21963	5.96857	5.77723	5.94341	5.88016	6.29272	6.29382	3852	FBpp0088794	CG33298-PB
isotig07276	6.47063	0.142461	0.0327622	0.462126	1	TRUE	F	6.9187	6.47999	6.55522	6.31689	5.79966	5.9149	6.70858	6.68748	6.49981	1918
isotig07278	4.18077	5.54208e-09	0.000290302	3.92837e-05	0.708466	TRUE	N	3.03802	3.37097	4.66692	3.36549	3.71869	3.81028	3.73771	4.80981	5.33856	1919	FBpp0072177	betaTub60D-PA
isotig07279	5.89982	0.999999	0.997393	0.977682	1	FALSE		5.90538	6.00475	5.87942	5.88965	5.83892	5.94494	5.98082	5.92618	5.70729	2005	FBpp0076241	CG5021-PB
isotig07281	3.00083	0.999999	0.917872	0.984916	1	FALSE		3.06622	3.16729	2.91332	2.75392	3.05525	2.84261	3.02988	2.85281	3.25812	1905
isotig07283	4.78073	0.600053	0.265905	0.580772	1	FALSE		4.46546	4.52781	4.6055	4.84385	4.86326	4.98994	4.62934	4.85828	5.11083	3800
isotig07284	2.76182	0.428491	0.306403	0.502908	1	FALSE		2.90543	2.54205	3.0958	2.87653	2.93617	2.90739	2.81132	2.0904	2.43055	1918
isotig07286	7.9591	0.274639	0.882207	0.0617018	1	FALSE		7.66495	7.86011	8.0928	7.47191	8.18933	7.84437	7.5499	8.27315	8.38959	1890	FBpp0304830; FBpp0080705	Aats-asn-PB; Aats-asn-PA
isotig07288	7.03585	0.999999	0.967714	0.596949	1	FALSE		7.01651	6.99641	7.04625	6.71448	7.17418	6.94956	6.7877	7.27619	7.25897	1878	FBpp0077790	Hop-PA
isotig07290	6.1405	0.0361744	0.254887	0.0860927	0.93562	TRUE	A	6.07253	5.71865	6.34051	5.70893	6.59475	6.87804	5.17273	6.1258	5.94205	1850	FBpp0083813; FBpp0083815	CG10175-PA; CG10175-PC
isotig07292	8.30655	0.816571	0.972855	0.170999	1	FALSE		8.05423	8.32413	8.20987	7.97815	8.72787	8.36055	7.93171	8.55645	8.41639	1842	FBpp0113041; FBpp0113040; FBpp0076396; FBpp0076392	Idh-PJ; Idh-PI; Idh-PG; Idh-PB
isotig07295	3.61101	0.632706	0.524116	0.576623	1	FALSE		3.72599	3.44565	3.30029	3.78722	3.39501	3.40786	3.68874	3.86051	3.76891	1818
isotig07296	10.0184	0.999999	0.906168	0.923184	1	FALSE		10.0786	10.0919	10.0526	9.76185	9.9591	9.98067	9.97001	10.1477	10.0881	1824	FBpp0085374	CG17337-PA
isotig07298	5.13698	0.999999	0.888722	0.922881	1	FALSE		5.30575	5.04319	5.27981	4.9715	5.0265	5.07396	5.13467	5.13118	5.22968	1821	FBpp0070952	CG3224-PA
isotig07299	4.70037	0.999999	0.972787	0.963246	1	FALSE		4.64124	4.76108	4.70299	4.63383	4.93555	4.68921	4.67029	4.54016	4.69632	1822	FBpp0070952	CG3224-PA
isotig07300	4.27246	0.91412	0.960416	0.214309	1	FALSE		4.55196	4.20992	4.17409	4.30711	4.13704	4.12598	4.54582	4.22241	4.08939	1836	FBpp0083075	CstF-64-PA
isotig07303	3.99195	0.999999	0.979132	0.992338	1	FALSE		3.89259	4.01743	3.92562	3.99884	3.9698	3.96625	4.04986	4.07871	4.01882	1813
isotig07304	5.2671	0.999999	0.898326	0.894288	1	FALSE		5.06428	5.24956	5.13137	5.28539	5.28416	5.56692	5.18048	5.21767	5.36438	1819	FBpp0075147	TMS1-PA
isotig07306	2.67399	0.707383	0.888722	0.577396	1	FALSE		2.59862	2.11139	2.86874	3.07483	2.7845	2.61083	2.98605	2.686	1.97625	1815
isotig07308	7.62271	2.03536e-35	0.111186	2.15989e-35	0.75454	TRUE	A	4.66094	7.73192	8.26966	4.83873	8.6061	8.65758	4.92254	7.71787	7.3612	1792	FBpp0085466	Cyp6a2-PA
isotig07309	7.2107	3.02695e-41	0.2397	3.70806e-42	0.868909	TRUE	A	4.41049	7.1953	8.00629	4.08348	7.90015	8.38716	4.06694	7.31125	7.15073	1793	FBpp0085466	Cyp6a2-PA
isotig07310	6.06574	2.87981e-13	9.48572e-07	1.91954e-05	0.164855	TRUE	F	5.1359	5.00064	6.64689	6.2403	5.98892	7.48869	5.7345	4.67891	5.24419	1789	FBpp0070594	CG6414-PA
isotig07312	4.95194	0.242021	0.0223912	0.975338	1	FALSE		4.64896	4.51843	4.69179	5.12522	5.28339	5.34309	5.0163	4.82414	4.88533	1811
isotig07314	7.41205	0.999999	0.972624	0.534336	1	FALSE		7.31703	7.38658	7.47408	7.07876	7.55337	7.35613	7.19937	7.6111	7.63615	1766	FBpp0075168	Aats-tyr-PA
isotig07316	5.11335	0.000161483	0.934271	1.36949e-06	1	TRUE	A	4.50514	4.94807	5.62436	4.59893	5.33835	5.5019	4.39299	4.94402	5.55259	2100
isotig07319	7.24806	0.00807803	0.108864	0.0426021	1	TRUE	A	6.80565	7.60838	7.60191	6.95629	7.30184	7.93366	6.60677	7.08183	6.74803	1755	FBpp0083813; FBpp0083815	CG10175-PA; CG10175-PC
isotig07321	3.63249	0.999999	0.785888	0.835213	1	FALSE		3.7228	3.66702	3.7953	3.37579	3.68489	3.4331	3.61571	3.81183	3.52545	1746
isotig07322	4.87469	0.473205	0.38632	0.947506	1	FALSE		4.58615	4.81594	4.74032	5.31364	4.88051	4.99219	4.57134	4.77928	5.03672	1764
isotig07325	3.45648	0.999999	0.807989	0.771842	1	FALSE		3.30908	3.56694	3.5744	3.31206	3.37318	3.28836	3.39849	3.60934	3.62565	1736	FBpp0089149	Ate1-PC
isotig07327	2.78292	0.232048	0.592556	0.333573	0.86992	FALSE		2.84819	2.72776	2.77215	2.98617	3.33608	2.4678	3.0503	2.25256	2.21542	1715
isotig07329	8.62567	0.380149	0.0650059	0.818599	1	FALSE		8.39796	8.92642	8.67795	8.80848	8.96055	8.96583	8.17129	8.24949	8.14124	1731	FBpp0083813; FBpp0083815	CG10175-PA; CG10175-PC
isotig07330	5.71626	0.0550323	0.14876	0.120581	1	TRUE	A	5.49899	5.42462	5.93646	5.57993	6.3145	6.02718	5.00977	5.52843	5.72162	1730	FBpp0083813; FBpp0083815	CG10175-PA; CG10175-PC
isotig07333	3.18611	0.999999	0.999765	1	1	FALSE		3.13542	3.30452	3.10625	3.35695	2.9567	3.16019	3.0273	3.28981	3.28897	1693	FBpp0086818	bbc-PB
isotig07335	3.02573	0.999999	0.984984	0.364565	1	FALSE		3.16027	3.11007	2.93847	3.17242	2.96423	2.89461	3.25218	2.89357	2.76699	1525
isotig07336	3.31489	0.999999	0.933845	0.934665	1	FALSE		3.31191	3.18976	3.36176	3.17229	3.37916	3.1801	3.25141	3.39864	3.55074	3353
isotig07338	9.94307	0.925601	0.994862	0.167914	1	FALSE		9.76565	9.98775	10.1536	9.62742	10.0111	10.0283	9.66186	10.1046	10.045	1690	FBpp0087164	ERp60-PA
isotig07339	4.71819	0.000385335	3.0123e-05	0.541551	1	TRUE		5.15966	5.23081	5.3363	4.07885	3.95673	4.76291	4.29653	4.51851	4.40015	1685	FBpp0074836	CG6839-PA
isotig07342	6.40391	0.999999	0.854353	1	1	FALSE		6.19631	6.62752	6.55317	6.46372	6.05508	6.2032	6.50858	6.48196	6.44506	1672	FBpp0076076	Nc-PA
isotig07343	5.83973	0.999999	1	0.471786	1	FALSE		5.71953	5.85705	5.97362	5.57924	5.98222	5.92242	5.65046	5.88257	5.93268	1663	FBpp0071478	CG30291-PA
isotig07345	7.11504	0.978391	0.455921	0.91298	1	FALSE		7.34529	7.1731	7.40587	7.0387	6.68773	6.88504	7.19247	7.20565	6.9598	1651
isotig07346	6.67969	0.999999	0.624113	0.922729	1	FALSE		6.85394	6.87643	6.87799	6.63096	6.64845	6.53763	6.6104	6.66617	6.32666	1653
isotig07347	8.7724	0.999999	0.983787	0.296728	1	FALSE		8.61828	8.78464	8.78865	8.4569	9.0544	8.9779	8.44578	8.84915	8.85235	1645	FBpp0077537	Got2-PB
isotig07349	7.04634	0.211399	0.912207	0.0308807	1	FALSE		6.69266	7.11727	7.37342	6.54011	6.97424	7.12421	6.61293	7.52575	7.14062	1642	FBpp0082101	CG18549-PA
isotig07351	5.64535	0.00605233	0.0247059	0.109855	0.796423	TRUE	M	5.86184	5.61903	5.20208	5.79027	6.08224	5.88644	5.8035	5.20526	4.96869	1628	FBpp0304871	CG12061-PD
isotig07353	4.65288	0.999999	0.987596	0.980137	1	FALSE		4.63569	4.77307	4.68444	4.56495	4.75355	4.60417	4.63369	4.54202	4.66845	1632
isotig07355	4.75419	0.999999	0.991101	0.983418	1	FALSE		4.85419	4.87955	4.65865	4.74802	4.65187	4.74968	4.77437	4.70896	4.74666	1634
isotig07357	5.42578	0.827584	0.976775	0.300651	1	FALSE		5.31295	5.35661	5.59237	4.99715	5.4917	5.50344	5.15181	5.83956	5.42065	1620	FBpp0303494; FBpp0290209	CG31974-PC; CG31974-PB
isotig07359	6.65308	2.58195e-07	0.00520425	1.39085e-05	1	TRUE	A	5.83047	6.35751	6.62515	6.19253	7.04492	7.80221	5.56907	6.42528	6.73353	1585	FBpp0086719; FBpp0086718; FBpp0086717	Cp1-PC; Cp1-PA; Cp1-PB
isotig07360	5.38007	1.12182e-08	0.0221507	9.57299e-09	1	TRUE	A	4.60375	4.904	5.64289	4.91161	5.73502	6.29295	4.42149	5.01189	5.78685	1586	FBpp0086719; FBpp0086718; FBpp0086717; FBpp0086091; FBpp0086093	Cp1-PC; Cp1-PA; Cp1-PB; CG4847-PD; CG4847-PE
isotig07362	11.7503	0.000803867	0.654474	2.5239e-05	1	TRUE	A	11.5684	11.8849	12.1456	10.7993	11.6012	12.1988	11.0546	11.7934	12.0998	1564	FBpp0075080	CG9701-PA
isotig07364	3.39443	0.0570228	0.397362	0.973982	0.125462	TRUE	E	2.73429	3.08457	3.58496	3.8759	3.26388	3.31359	3.5599	3.56253	3.26021	1472
isotig07365	2.7695	0.999999	0.976004	0.763907	1	FALSE		2.65161	2.85539	2.91035	2.62653	3.09367	2.63885	2.68342	2.63821	2.75631	1609
isotig07367	3.43639	0.762725	0.994513	0.116094	1	FALSE		3.12666	3.38671	3.65523	3.11923	3.55706	3.58499	3.31076	3.52423	3.56031	1566
isotig07369	1.05277	0.295445	0.368746	0.398647	1	FALSE		1.1604	1.39532	1.27395	1.49248	0.672063	0.815582	1.1295	0.565036	0.614859	1559
isotig07372	7.76391	4.62806e-08	0.623377	2.41519e-09	0.453408	TRUE	A	7.02231	8.1624	8.14052	6.21215	7.47563	8.68053	5.55891	8.1771	8.01449	1554	FBpp0075080	CG9701-PA
isotig07373	4.02429	0.167898	0.468081	0.260745	1	TRUE		4.26143	3.64066	4.20737	3.97723	3.55752	3.81759	3.86514	4.10945	4.51883	1669
isotig07376	9.62915	0.000927944	2.02718e-05	0.893214	1	TRUE	F	9.35047	9.15928	9.61572	10.0133	10.3047	10.3063	8.98114	9.0362	9.03053	1523	FBpp0291533; FBpp0083270; FBpp0083269	CG4572-PD; CG4572-PB; CG4572-PA
isotig07377	7.00921	0.999999	0.987228	0.929208	1	FALSE		7.1492	7.04718	6.96099	7.22857	7.0081	6.83309	6.90138	6.90937	7.00157	1555	FBpp0082982	CG14314-PA
isotig07379	6.64042	0.999999	0.968308	0.821669	1	FALSE		6.66265	6.78694	6.68829	6.378	6.63455	6.66068	6.48859	6.65755	6.76266	1513	FBpp0086207	ste24a-PA
isotig07382	5.6861	0.888382	0.658425	0.435061	1	FALSE		5.48984	5.50616	5.65258	5.61397	5.89852	6.04711	5.36699	5.64926	5.82041	1510	FBpp0083584	CG6028-PA
isotig07383	3.54844	0.578408	0.877817	0.0930178	1	FALSE		3.16481	3.51863	3.72729	3.17749	3.67538	3.54892	3.39312	3.75451	3.8226	1530
isotig07385	3.46216	0.000599418	0.0091159	0.0102526	1	TRUE	J	2.90636	3.41007	3.04194	2.89955	3.88937	3.35749	3.52811	3.81618	3.87886	1502
isotig07387	2.47099	0.452866	0.926776	0.964701	0.434444	FALSE		2.63396	2.1424	2.26169	2.15413	2.83632	2.43321	2.75048	2.2826	2.56011	1482
isotig07389	3.80355	0.961151	0.99841	0.592442	1	FALSE		3.76586	3.88871	3.65661	4.15712	3.51489	3.78965	3.89892	3.7366	3.72899	1473
isotig07391	3.72924	0.999999	0.907037	0.89084	1	FALSE		3.93654	3.82157	3.71078	3.70562	3.60105	3.68024	3.7725	3.64668	3.66043	1485	FBpp0290789; FBpp0078373	CG2100-PB; CG2100-PA
isotig07394	5.6118	0.999999	0.988527	0.765889	1	FALSE		5.53273	5.76782	5.63903	5.54451	5.63098	5.69726	5.37257	5.65073	5.63669	1450
isotig07395	5.50641	0.999999	0.979454	0.92642	1	FALSE		5.6283	5.50984	5.5346	5.52426	5.57097	5.43922	5.47653	5.54794	5.30294	1451
isotig07397	2.90064	0.491203	0.637561	0.257771	1	FALSE		2.67591	2.84547	2.62854	2.78837	3.07979	3.08881	2.57295	3.1912	3.09463	1459
isotig07399	4.0419	0.999999	0.936638	0.707623	1	FALSE		4.09162	3.92453	3.83752	4.24236	3.93762	4.01301	4.12643	4.11128	4.04895	1471
isotig07402	5.17862	0.500152	0.996988	0.0583919	1	FALSE		4.92736	5.1003	5.55822	4.84917	5.22169	5.34511	5.05524	5.02743	5.3754	1449	FBpp0074046; FBpp0074045; FBpp0074044	CG4239-PB; CG4239-PC; CG4239-PA
isotig07403	6.61843	0.000167885	0.384854	0.000103579	1	TRUE	A	6.18556	6.46923	7.34266	5.7985	6.76028	7.42224	5.87019	6.30061	6.4551	1421	FBpp0072985	Cht7-PA
isotig07405	4.94472	0.851875	0.69365	0.610101	1	FALSE		4.89359	4.74178	5.05507	4.69416	4.9323	4.83665	4.81911	5.16478	5.26371	2810	FBpp0072041	DNA-ligI-PA
isotig07406	2.96778	0.121266	0.378553	0.399546	0.686884	TRUE		2.5298	2.98486	2.79154	3.39155	3.33967	2.74622	2.52612	3.0838	3.03766	1405	FBpp0082590	CG31344-PA
isotig07408	5.69717	0.0529864	0.0100536	0.830306	1	TRUE	F	5.56853	5.68038	5.64261	5.73268	6.17376	6.13212	5.41584	5.11197	5.50705	1396
isotig07411	4.54859	0.999999	0.996011	0.989184	1	FALSE		4.59265	4.4785	4.65797	4.49893	4.62037	4.42192	4.58478	4.60561	4.45778	1395	FBpp0082468	CG7265-PA
isotig07412	4.39025	0.820656	0.321236	0.955623	1	FALSE		4.35539	4.06539	4.10541	4.41901	4.42242	4.49031	4.41488	4.4836	4.66175	1396
isotig07414	3.93973	0.598303	0.923814	0.129099	1	FALSE		3.76694	3.95268	3.96361	3.78571	4.23814	4.04037	3.57601	4.21087	3.79531	1378	FBpp0305610; FBpp0305609; FBpp0079301; FBpp0079300; FBpp0079299	CG17834-PF; CG17834-PE; CG17834-PD; CG17834-PB; CG17834-PC
isotig07416	4.03215	0.0788059	0.384244	0.104839	1	TRUE	B	3.70487	4.15741	4.30466	3.62213	3.75818	4.04684	3.92618	4.49654	4.04468	1708
isotig07417	2.51481	0.498573	0.960599	0.88916	0.518354	FALSE		2.54113	2.38063	2.25989	2.45151	3.03156	2.21166	2.25102	2.37812	2.89104	1004
isotig07420	0.678502	0.932272	0.738772	0.851688	1	FALSE		0.808174	0.444028	0.659908	0.588506	0.148889	0.697072	0.520146	1.04162	1.01893	1343	FBpp0290444; FBpp0074453	CG8034-PB; CG8034-PA
isotig07422	1.90527	0.999999	0.947932	0.92859	1	FALSE		1.98664	1.8828	2.11365	1.83844	2.04073	1.70488	2.07691	1.77434	1.64687	1338
isotig07424	0.924604	0.220041	0.887099	0.0965832	1	FALSE		0.94517	1.06709	0.519551	1.28495	0.586319	0.433453	1.45677	0.618478	1.01428	1301
isotig07427	3.14579	0.999999	0.986799	0.740027	1	FALSE		3.06954	3.20344	3.03894	3.08235	3.3371	2.94421	3.06444	3.26272	3.26561	1294
isotig07428	3.08966	0.162786	0.0353776	0.821488	1	TRUE	F	3.1106	3.07945	3.321	3.27989	3.35612	3.35501	3.06525	2.36092	2.54218	1268
isotig07431	4.43897	0.539975	0.583146	0.551569	1	FALSE		4.02892	4.32604	4.58965	4.41384	4.8523	4.52092	4.35859	4.30924	4.40887	1261
isotig07432	6.88796	0.999999	0.996011	0.761992	1	FALSE		6.79813	6.93578	7.0631	6.69455	7.00926	6.87479	6.72065	6.87365	6.97757	1872	FBpp0078648	CG14040-PA
isotig07433	7.4659	1.56995e-73	0.132411	2.42498e-71	0.0580641	TRUE	A	1.74743	7.12302	8.11356	1.81692	8.80453	8.36978	2.0576	8.11634	6.75937	1260	FBpp0073384	CG1561-PB
isotig07435	4.3839	0.999999	0.841538	0.678726	1	FALSE		4.32792	4.51767	4.65481	4.16798	4.29492	4.50909	4.2588	4.40182	4.25541	1262	FBpp0081159	CG1105-PA
isotig07437	2.34106	0.819142	0.959739	0.993666	0.781357	FALSE		2.41702	2.19137	2.11705	2.52165	2.27409	2.29549	1.98667	2.48715	2.66544	1279
[truncated: 14,381 more rows]

## Sheet: Column Explanations
Column	Explanation
ID	Isotig/contig ID from assembly of adult WCRW
logCPM	Average log2-Counts Per Million mapped reads across all samples
overall3x3	FDR p-value for the overall 3 genotypes X 3 timepoints ANOVA test
mainGeno	FDR p-value for the main effect of genotype
mainTime	FDR p-value for the main effect of timepoint
Interaction	FDR p-value for the interaction between genotype & timepoint
inWGCNA	If TRUE, the isotig was included in the WGCNA analysis because it has an overall3x3 FDR p-value < 0.2
module	The module assignment from the WGCNA
IA_0	The log2-CPM (i.e., "expression level") for the IA_0 group as estimated by the ANOVA model
IA_8	The log2-CPM (i.e., "expression level") for the IA_8 group as estimated by the ANOVA model
IA_36	The log2-CPM (i.e., "expression level") for the IA_36 group as estimated by the ANOVA model
RR_0	The log2-CPM (i.e., "expression level") for the RR_0 group as estimated by the ANOVA model
RR_8	The log2-CPM (i.e., "expression level") for the RR_8 group as estimated by the ANOVA model
RR_36	The log2-CPM (i.e., "expression level") for the RR_36 group as estimated by the ANOVA model
WT_0	The log2-CPM (i.e., "expression level") for the WT_0 group as estimated by the ANOVA model
WT_8	The log2-CPM (i.e., "expression level") for the WT_8 group as estimated by the ANOVA model
WT_36	The log2-CPM (i.e., "expression level") for the WT_36 group as estimated by the ANOVA model
Length	Length of the isotig in bp
Flybase_Hit	IDs of BLASTX hits to Flybase
Flybase_Description	Description of BLASTX hits to Flybase
