# Supplementary material for: Patterns of differential gene expression in adult rotation-resistant and wild-type western corn rootworm digestive tracts
Source: Evol Appl. 2015 Jul 16;8(7):692–704. doi: 10.1111/eva.12278 (PMC4516421; doi:10.1111/eva.12278)
Supplement: Supplementary file 7 [file eva0008-0692-sd7.xlsx]

## Sheet: Biological process
Table S3. Over-represented biological process ontology terms of gene modules described in this study.
Module #	GO Term	Description	Enrichment	N	B	n	b	P-value
A	GO:0055085	transmembrane transport	2.62	4425	184	303	33	1.7e-07
	GO:1901564	organonitrogen compound metabolic process	1.98	4425	324	303	44	5.08e-06
	GO:0005975	carbohydrate metabolic process	2.48	4425	153	303	26	1.05e-05
	GO:0055114	oxidation-reduction process	2.08	4425	246	303	35	1.89e-05
	GO:0044710	single-organism metabolic process	1.45	4425	927	303	92	4.06e-05
	GO:0044281	small molecule metabolic process	1.79	4425	367	303	45	5.7e-05
	GO:0009112	nucleobase metabolic process	6.74	4425	13	303	6	0.000112
	GO:0006520	cellular amino acid metabolic process	2.39	4425	122	303	20	0.000188
	GO:0019752	carboxylic acid metabolic process	2.05	4425	185	303	26	0.00029
	GO:0006030	chitin metabolic process	3.76	4425	35	303	9	0.000423
	GO:0043436	oxoacid metabolic process	1.97	4425	193	303	26	0.000568
	GO:0006082	organic acid metabolic process	1.97	4425	193	303	26	0.000568
	GO:0006144	purine nucleobase metabolic process	8.35	4425	7	303	4	0.000639
	GO:0006629	lipid metabolic process	1.96	4425	186	303	25	0.00075
	GO:0006749	glutathione metabolic process	4.87	4425	18	303	6	0.0009
B	GO:0006030	chitin metabolic process	13.45	4425	35	47	5	2.78e-05
	GO:1901071	glucosamine-containing compound metabolic process	11.77	4425	40	47	5	5.42e-05
	GO:0006040	amino sugar metabolic process	11.48	4425	41	47	5	6.12e-05
	GO:0006022	aminoglycan metabolic process	10.02	4425	47	47	5	0.000119
	GO:0006032	chitin catabolic process	28.24	4425	10	47	3	0.000128
	GO:1901072	glucosamine-containing compound catabolic process	28.24	4425	10	47	3	0.000128
	GO:0046348	amino sugar catabolic process	28.24	4425	10	47	3	0.000128
	GO:0006036	cuticle chitin catabolic process	62.77	4425	3	47	2	0.000329
	GO:0006026	aminoglycan catabolic process	17.65	4425	16	47	3	0.000571
C	GO:0055114	oxidation-reduction process	4.15	4425	246	39	9	0.000213
	GO:0045087	innate immune response	11.35	4425	40	39	4	0.000375
	GO:0008063	Toll signaling pathway	20.02	4425	17	39	3	0.000395
	GO:0035007	regulation of melanization defense response	45.38	4425	5	39	2	0.000744
D	GO:0009266	response to temperature stimulus	14.52	4425	53	23	4	0.000137
	GO:0055085	transmembrane transport	6.27	4425	184	23	6	0.000266
	GO:0031427	response to methotrexate	54.97	4425	7	23	2	0.000534
	GO:0009408	response to heat	15.6	4425	37	23	3	0.00085
E	GO:0051494	negative regulation of cytoskeleton organization	10.76	4425	16	180	7	1.38e-06
	GO:0040007	growth	3.87	4425	89	180	14	1.08e-05
	GO:0051493	regulation of cytoskeleton organization	5.12	4425	48	180	10	1.65e-05
	GO:0051656	establishment of organelle localization	4.21	4425	70	180	12	1.92e-05
	GO:0006928	cellular component movement	2.58	4425	219	180	23	1.99e-05
	GO:0048588	developmental cell growth	7.48	4425	23	180	7	2.31e-05
	GO:0050794	regulation of cellular process	1.5	4425	1194	180	73	3.83e-05
	GO:1990138	neuron projection extension	11.17	4425	11	180	5	3.99e-05
	GO:0048675	axon extension	11.17	4425	11	180	5	3.99e-05
	GO:1902284	neuron projection extension involved in neuron projection guidance	24.58	4425	3	180	3	6.62e-05
	GO:0048846	axon extension involved in axon guidance	24.58	4425	3	180	3	6.62e-05
	GO:0048610	cellular process involved in reproduction	2.11	4425	338	180	29	7.51e-05
	GO:0007294	germarium-derived oocyte fate determination	7.38	4425	20	180	6	0.0001
	GO:0016049	cell growth	5.18	4425	38	180	8	0.00011
	GO:0050789	regulation of biological process	1.44	4425	1298	180	76	0.000115
	GO:0044087	regulation of cellular component biogenesis	3.13	4425	110	180	14	0.000122
	GO:0051128	regulation of cellular component organization	2.2	4425	279	180	25	0.000125
	GO:0006897	endocytosis	2.63	4425	168	180	18	0.000131
	GO:0030716	oocyte fate determination	7.02	4425	21	180	6	0.000136
	GO:0051129	negative regulation of cellular component organization	4.03	4425	61	180	10	0.000143
	GO:0044702	single organism reproductive process	2.17	4425	283	180	25	0.000157
	GO:0044767	single-organism developmental process	1.45	4425	1205	180	71	0.000189
	GO:0097485	neuron projection guidance	3.35	4425	88	180	12	0.000195
	GO:0065007	biological regulation	1.39	4425	1410	180	80	0.000207
	GO:0051234	establishment of localization	1.61	4425	762	180	50	0.000212
	GO:0030837	negative regulation of actin filament polymerization	18.44	4425	4	180	3	0.000257
	GO:0007187	G-protein coupled receptor signaling pathway, coupled to cyclic nucleotide second messenger	18.44	4425	4	180	3	0.000257
	GO:0007188	adenylate cyclase-modulating G-protein coupled receptor signaling pathway	18.44	4425	4	180	3	0.000257
	GO:0060236	regulation of mitotic spindle organization	18.44	4425	4	180	3	0.000257
	GO:0030833	regulation of actin filament polymerization	7.68	4425	16	180	5	0.000319
	GO:0048488	synaptic vesicle endocytosis	7.68	4425	16	180	5	0.000319
	GO:0010639	negative regulation of organelle organization	5.06	4425	34	180	7	0.000347
	GO:0044699	single-organism process	1.2	4425	2633	180	129	0.000363
	GO:0032956	regulation of actin cytoskeleton organization	5.9	4425	25	180	6	0.000387
	GO:0032970	regulation of actin filament-based process	5.9	4425	25	180	6	0.000387
	GO:0032502	developmental process	1.41	4425	1254	180	72	0.000387
	GO:0009653	anatomical structure morphogenesis	1.79	4425	466	180	34	0.000426
	GO:0032271	regulation of protein polymerization	7.23	4425	17	180	5	0.000437
	GO:0030832	regulation of actin filament length	7.23	4425	17	180	5	0.000437
	GO:0008064	regulation of actin polymerization or depolymerization	7.23	4425	17	180	5	0.000437
	GO:0007411	axon guidance	3.26	4425	83	180	11	0.000465
	GO:0016055	Wnt signaling pathway	5.67	4425	26	180	6	0.000486
	GO:0008582	regulation of synaptic growth at neuromuscular junction	4.78	4425	36	180	7	0.000503
	GO:0048589	developmental growth	3.46	4425	71	180	10	0.000515
	GO:0022414	reproductive process	2	4425	307	180	25	0.000556
	GO:0009582	detection of abiotic stimulus	6.83	4425	18	180	5	0.000586
	GO:0009581	detection of external stimulus	6.83	4425	18	180	5	0.000586
	GO:0048523	negative regulation of cellular process	1.85	4425	399	180	30	0.000592
	GO:0032272	negative regulation of protein polymerization	14.75	4425	5	180	3	0.000623
	GO:0031333	negative regulation of protein complex assembly	14.75	4425	5	180	3	0.000623
	GO:0043242	negative regulation of protein complex disassembly	8.94	4425	11	180	4	0.000698
	GO:1901880	negative regulation of protein depolymerization	8.94	4425	11	180	4	0.000698
	GO:0040023	establishment of nucleus localization	6.47	4425	19	180	5	0.000769
	GO:0040011	locomotion	2.43	4425	162	180	16	0.000783
	GO:0051963	regulation of synapse assembly	4.41	4425	39	180	7	0.000835
	GO:0048856	anatomical structure development	1.66	4425	564	180	38	0.000909
	GO:0003006	developmental process involved in reproduction	2.04	4425	265	180	22	0.000944
	GO:0065009	regulation of molecular function	2.69	4425	119	180	13	0.000962
	GO:0042048	olfactory behavior	4.3	4425	40	180	7	0.000978
	GO:0009790	embryo development	4.3	4425	40	180	7	0.000978
F	GO:0007157	heterophilic cell-cell adhesion	21.55	4425	8	77	3	0.000267
	GO:0007155	cell adhesion	4.68	4425	86	77	7	0.000655
	GO:0022610	biological adhesion	4.57	4425	88	77	7	0.000753
G	GO:0009653	anatomical structure morphogenesis	3.39	4425	466	42	15	1.16e-05
	GO:0034330	cell junction organization	15.05	4425	35	42	5	1.59e-05
	GO:0045216	cell-cell junction organization	15.05	4425	35	42	5	1.59e-05
	GO:0048589	developmental growth	8.9	4425	71	42	6	4.58e-05
	GO:0007043	cell-cell junction assembly	16.86	4425	25	42	4	7.68e-05
	GO:0032502	developmental process	2.02	4425	1254	42	24	8.06e-05
	GO:0034329	cell junction assembly	16.21	4425	26	42	4	9.01e-05
	GO:0044767	single-organism developmental process	2.01	4425	1205	42	23	0.000141
	GO:0040007	growth	7.1	4425	89	42	6	0.000164
	GO:0008356	asymmetric cell division	12.77	4425	33	42	4	0.000235
	GO:0042078	germ-line stem cell division	19.75	4425	16	42	3	0.000409
	GO:0007163	establishment or maintenance of cell polarity	7.63	4425	69	42	5	0.000433
	GO:0034332	adherens junction organization	18.59	4425	17	42	3	0.000493
	GO:0048598	embryonic morphogenesis	6.67	4425	79	42	5	0.00081
	GO:0043277	apoptotic cell clearance	42.14	4425	5	42	2	0.000864
	GO:0007507	heart development	15.05	4425	21	42	3	0.000939
H	GO:0042493	response to drug	31.09	4425	7	61	3	8.39e-05
	GO:0072347	response to anesthetic	31.09	4425	7	61	3	8.39e-05
I	GO:0005975	carbohydrate metabolic process	4.4	4425	153	46	7	0.000886
J	GO:0010466	negative regulation of peptidase activity	79.02	4425	8	21	3	5.08e-06
	GO:0010951	negative regulation of endopeptidase activity	79.02	4425	8	21	3	5.08e-06
	GO:0045861	negative regulation of proteolysis	79.02	4425	8	21	3	5.08e-06
	GO:0010955	negative regulation of protein processing	63.21	4425	10	21	3	1.08e-05
	GO:0051346	negative regulation of hydrolase activity	57.47	4425	11	21	3	1.48e-05
	GO:0052548	regulation of endopeptidase activity	35.12	4425	18	21	3	7.18e-05
	GO:0052547	regulation of peptidase activity	31.61	4425	20	21	3	9.97e-05
	GO:0043086	negative regulation of catalytic activity	30.1	4425	21	21	3	0.000116
	GO:0044092	negative regulation of molecular function	27.48	4425	23	21	3	0.000154
	GO:0035007	regulation of melanization defense response	84.29	4425	5	21	2	0.000213
	GO:0043455	regulation of secondary metabolic process	70.24	4425	6	21	2	0.000318
	GO:0030162	regulation of proteolysis	15.42	4425	41	21	3	0.000875
	GO:0070613	regulation of protein processing	15.42	4425	41	21	3	0.000875
	GO:0006032	chitin catabolic process	42.14	4425	10	21	2	0.000944
	GO:1901072	glucosamine-containing compound catabolic process	42.14	4425	10	21	2	0.000944
	GO:0046348	amino sugar catabolic process	42.14	4425	10	21	2	0.000944
K	GO:0071616	acyl-CoA biosynthetic process	70.24	4425	9	14	2	0.00033
	GO:0035384	thioester biosynthetic process	70.24	4425	9	14	2	0.00033
	GO:0006637	acyl-CoA metabolic process	57.47	4425	11	14	2	0.000503
	GO:0035383	thioester metabolic process	57.47	4425	11	14	2	0.000503
L	GO:1901605	alpha-amino acid metabolic process	5.22	4425	54	267	17	7.02e-09
	GO:0043436	oxoacid metabolic process	2.66	4425	193	267	31	3.02e-07
	GO:0006082	organic acid metabolic process	2.66	4425	193	267	31	3.02e-07
	GO:0019752	carboxylic acid metabolic process	2.69	4425	185	267	30	3.85e-07
	GO:0006520	cellular amino acid metabolic process	3.12	4425	122	267	23	6.43e-07
	GO:0044281	small molecule metabolic process	2.03	4425	367	267	45	1.93e-06
	GO:0044710	single-organism metabolic process	1.56	4425	927	267	87	3.11e-06
	GO:0006629	lipid metabolic process	2.41	4425	186	267	27	1.34e-05
	GO:1901564	organonitrogen compound metabolic process	1.99	4425	324	267	39	1.61e-05
	GO:0008652	cellular amino acid biosynthetic process	4.74	4425	35	267	10	2.58e-05
	GO:1901606	alpha-amino acid catabolic process	6.45	4425	18	267	7	4.82e-05
	GO:0006575	cellular modified amino acid metabolic process	4.81	4425	31	267	9	5.76e-05
	GO:0016053	organic acid biosynthetic process	3.68	4425	54	267	12	6.36e-05
	GO:0046394	carboxylic acid biosynthetic process	3.68	4425	54	267	12	6.36e-05
	GO:0009063	cellular amino acid catabolic process	6.11	4425	19	267	7	7.24e-05
	GO:0044255	cellular lipid metabolic process	2.45	4425	142	267	21	9.65e-05
	GO:0044282	small molecule catabolic process	3.72	4425	49	267	11	0.000117
	GO:0009072	aromatic amino acid family metabolic process	8.29	4425	10	267	5	0.000151
	GO:1901566	organonitrogen compound biosynthetic process	2.5	4425	126	267	19	0.00016
	GO:0044711	single-organism biosynthetic process	1.92	4425	276	267	32	0.000205
	GO:0009074	aromatic amino acid family catabolic process	16.57	4425	3	267	3	0.000217
	GO:0006760	folic acid-containing compound metabolic process	9.47	4425	7	267	4	0.000393
	GO:0009081	branched-chain amino acid metabolic process	9.47	4425	7	267	4	0.000393
	GO:0016054	organic acid catabolic process	3.82	4425	39	267	9	0.000395
	GO:0046395	carboxylic acid catabolic process	3.82	4425	39	267	9	0.000395
	GO:0044283	small molecule biosynthetic process	2.87	4425	75	267	13	0.000452
	GO:1901607	alpha-amino acid biosynthetic process	4.64	4425	25	267	7	0.000505
	GO:0006551	leucine metabolic process	12.43	4425	4	267	3	0.000831
	GO:0006564	L-serine biosynthetic process	12.43	4425	4	267	3	0.000831
	GO:0006563	L-serine metabolic process	12.43	4425	4	267	3	0.000831
M	GO:0055085	transmembrane transport	4.71	4425	184	46	9	8.87e-05
N	GO:1900074	negative regulation of neuromuscular synaptic transmission	245.83	4425	3	12	2	2.02e-05
	GO:1900073	regulation of neuromuscular synaptic transmission	245.83	4425	3	12	2	2.02e-05
	GO:0050805	negative regulation of synaptic transmission	147.5	4425	5	12	2	6.71e-05
	GO:0070050	neuron cellular homeostasis	92.19	4425	8	12	2	0.000187
	GO:0031098	stress-activated protein kinase signaling cascade	49.17	4425	15	12	2	0.000694
	GO:0051403	stress-activated MAPK cascade	49.17	4425	15	12	2	0.000694
	GO:0007254	JNK cascade	49.17	4425	15	12	2	0.000694
