# Supplementary material for: Patterns of differential gene expression in adult rotation-resistant and wild-type western corn rootworm digestive tracts
Source: Evol Appl. 2015 Jul 16;8(7):692–704. doi: 10.1111/eva.12278 (PMC4516421; doi:10.1111/eva.12278)
Supplement: Supplementary file 8 [file eva0008-0692-sd8.xlsx]

## Sheet: Molecular function
Table S4. Over-represented molecular function ontology terms of gene modules described in this study.
Module #	GO Term	Description	Enrichment	N	B	n	b	P-value
A	GO:0003824	catalytic activity	1.52	4425	1927	303	201	1.08e-16
	GO:0015145	monosaccharide transmembrane transporter activity	12.17	4425	12	303	10	1.15e-10
	GO:0015149	hexose transmembrane transporter activity	12.17	4425	12	303	10	1.15e-10
	GO:0005355	glucose transmembrane transporter activity	13.14	4425	10	303	9	2.78e-10
	GO:0051119	sugar transmembrane transporter activity	9.13	4425	16	303	10	1.09e-08
	GO:0015144	carbohydrate transmembrane transporter activity	8.59	4425	17	303	10	2.48e-08
	GO:1901476	carbohydrate transporter activity	8.59	4425	17	303	10	2.48e-08
	GO:0004553	hydrolase activity, hydrolyzing O-glycosyl compounds	4.49	4425	52	303	16	1.71e-07
	GO:0016798	hydrolase activity, acting on glycosyl bonds	4.03	4425	58	303	16	9.03e-07
	GO:0052689	carboxylic ester hydrolase activity	4.35	4425	47	303	14	1.6e-06
	GO:0005506	iron ion binding	4.52	4425	42	303	13	2.35e-06
	GO:0016491	oxidoreductase activity	2.05	4425	306	303	43	2.65e-06
	GO:0009055	electron carrier activity	4.09	4425	50	303	14	3.64e-06
	GO:0016614	oxidoreductase activity, acting on CH-OH group of donors	3.37	4425	65	303	15	2.18e-05
	GO:0016787	hydrolase activity	1.49	4425	851	303	87	2.28e-05
	GO:0046906	tetrapyrrole binding	4.23	4425	38	303	11	2.92e-05
	GO:0005215	transporter activity	1.84	4425	333	303	42	5.35e-05
	GO:0016788	hydrolase activity, acting on ester bonds	2.09	4425	217	303	31	5.41e-05
	GO:0016705	oxidoreductase activity, acting on paired donors, with incorporation or reduction of molecular oxygen	3.92	4425	41	303	11	6.38e-05
	GO:0022857	transmembrane transporter activity	1.94	4425	271	303	36	6.49e-05
	GO:0008061	chitin binding	4.38	4425	30	303	9	0.000116
	GO:0020037	heme binding	3.95	4425	37	303	10	0.000129
	GO:0050660	flavin adenine dinucleotide binding	3.55	4425	37	303	9	0.000661
	GO:0022891	substrate-specific transmembrane transporter activity	1.87	4425	227	303	29	0.000671
	GO:0048037	cofactor binding	2.29	4425	115	303	18	0.000702
	GO:0004364	glutathione transferase activity	6.08	4425	12	303	5	0.000773
	GO:0015020	glucuronosyltransferase activity	6.08	4425	12	303	5	0.000773
B	GO:0008061	chitin binding	15.69	4425	30	47	5	1.27e-05
	GO:0016798	hydrolase activity, acting on glycosyl bonds	9.74	4425	58	47	6	2.76e-05
	GO:0016787	hydrolase activity	2.32	4425	851	47	21	5.57e-05
	GO:0004568	chitinase activity	25.68	4425	11	47	3	0.000175
	GO:0004553	hydrolase activity, hydrolyzing O-glycosyl compounds	9.05	4425	52	47	5	0.000195
	GO:0004033	aldo-keto reductase (NADP) activity	62.77	4425	3	47	2	0.000329
	GO:0008106	alcohol dehydrogenase (NADP+) activity	62.77	4425	3	47	2	0.000329
	GO:0004197	cysteine-type endopeptidase activity	17.65	4425	16	47	3	0.000571
C	GO:0004175	endopeptidase activity	7.04	4425	129	39	8	1.21e-05
	GO:0004866	endopeptidase inhibitor activity	21.61	4425	21	39	4	2.77e-05
	GO:0030414	peptidase inhibitor activity	21.61	4425	21	39	4	2.77e-05
	GO:0061135	endopeptidase regulator activity	19.73	4425	23	39	4	4.05e-05
	GO:0016491	oxidoreductase activity	4.08	4425	306	39	11	4.2e-05
	GO:0004252	serine-type endopeptidase activity	10.91	4425	52	39	5	7.84e-05
	GO:0061134	peptidase regulator activity	16.21	4425	28	39	4	9.06e-05
	GO:0004867	serine-type endopeptidase inhibitor activity	26.18	4425	13	39	3	0.00017
	GO:0004857	enzyme inhibitor activity	13.35	4425	34	39	4	0.000198
	GO:0070011	peptidase activity, acting on L-amino acid peptides	4.75	4425	191	39	8	0.000202
	GO:0008236	serine-type peptidase activity	8.73	4425	65	39	5	0.000229
	GO:0017171	serine hydrolase activity	8.6	4425	66	39	5	0.000246
	GO:0008233	peptidase activity	4.61	4425	197	39	8	0.00025
	GO:0016620	oxidoreductase activity, acting on the aldehyde or oxo group of donors, NAD or NADP as acceptor	17.02	4425	20	39	3	0.000651
E	GO:0005515	protein binding	2.19	4425	729	180	65	5.46e-11
	GO:0008092	cytoskeletal protein binding	3.56	4425	138	180	20	4.96e-07
	GO:0004871	signal transducer activity	3.41	4425	101	180	14	4.7e-05
	GO:0060089	molecular transducer activity	3.41	4425	101	180	14	4.7e-05
	GO:0042813	Wnt-activated receptor activity	24.58	4425	3	180	3	6.62e-05
	GO:0019899	enzyme binding	3.47	4425	85	180	12	0.000139
	GO:0031683	G-protein beta/gamma-subunit complex binding	18.44	4425	4	180	3	0.000257
	GO:0032403	protein complex binding	3.81	4425	58	180	9	0.000474
	GO:0004872	receptor activity	3.01	4425	98	180	12	0.00054
	GO:0017147	Wnt-protein binding	14.75	4425	5	180	3	0.000623
	GO:0004888	transmembrane signaling receptor activity	3.57	4425	62	180	9	0.000785
F	GO:0051119	sugar transmembrane transporter activity	21.55	4425	16	77	6	1.59e-07
	GO:0015144	carbohydrate transmembrane transporter activity	20.28	4425	17	77	6	2.42e-07
	GO:1901476	carbohydrate transporter activity	20.28	4425	17	77	6	2.42e-07
	GO:0005355	glucose transmembrane transporter activity	28.73	4425	10	77	5	3.3e-07
	GO:0015145	monosaccharide transmembrane transporter activity	23.94	4425	12	77	5	1.01e-06
	GO:0015149	hexose transmembrane transporter activity	23.94	4425	12	77	5	1.01e-06
	GO:0022857	transmembrane transporter activity	2.97	4425	271	77	14	0.00019
	GO:0008236	serine-type peptidase activity	5.3	4425	65	77	6	0.000834
	GO:0017171	serine hydrolase activity	5.22	4425	66	77	6	0.000905
	GO:0004364	glutathione transferase activity	14.37	4425	12	77	3	0.000996
G	GO:0005543	phospholipid binding	14.05	4425	30	42	4	0.000161
	GO:0050839	cell adhesion molecule binding	22.58	4425	14	42	3	0.000269
	GO:0003779	actin binding	7.42	4425	71	42	5	0.000495
	GO:0005515	protein binding	2.31	4425	729	42	16	0.000601
I	GO:0004867	serine-type endopeptidase inhibitor activity	29.6	4425	13	46	4	6.83e-06
	GO:0004866	endopeptidase inhibitor activity	18.32	4425	21	46	4	5.38e-05
	GO:0030414	peptidase inhibitor activity	18.32	4425	21	46	4	5.38e-05
	GO:0061135	endopeptidase regulator activity	16.73	4425	23	46	4	7.84e-05
	GO:0061134	peptidase regulator activity	13.74	4425	28	46	4	0.000174
	GO:0004857	enzyme inhibitor activity	11.32	4425	34	46	4	0.000378
J	GO:0004867	serine-type endopeptidase inhibitor activity	48.63	4425	13	21	3	2.56e-05
	GO:0004866	endopeptidase inhibitor activity	30.1	4425	21	21	3	0.000116
	GO:0030414	peptidase inhibitor activity	30.1	4425	21	21	3	0.000116
	GO:0061135	endopeptidase regulator activity	27.48	4425	23	21	3	0.000154
	GO:0061134	peptidase regulator activity	22.58	4425	28	21	3	0.00028
	GO:0004857	enzyme inhibitor activity	18.59	4425	34	21	3	0.000502
	GO:0080019	fatty-acyl-CoA reductase (alcohol-forming) activity	52.68	4425	8	21	2	0.00059
	GO:0004180	carboxypeptidase activity	46.83	4425	9	21	2	0.000757
K	GO:0004467	long-chain fatty acid-CoA ligase activity	105.36	4425	6	14	2	0.000138
	GO:0015645	fatty acid ligase activity	105.36	4425	6	14	2	0.000138
	GO:0016877	ligase activity, forming carbon-sulfur bonds	52.68	4425	12	14	2	0.000603
L	GO:0003824	catalytic activity	1.28	4425	1927	267	149	2.22e-05
	GO:0016742	hydroxymethyl-, formyl- and related transferase activity	13.26	4425	5	267	4	6.18e-05
	GO:0019238	cyclohydrolase activity	16.57	4425	3	267	3	0.000217
	GO:0016701	oxidoreductase activity, acting on single donors with incorporation of molecular oxygen	9.47	4425	7	267	4	0.000393
	GO:0005506	iron ion binding	3.55	4425	42	267	9	0.000708
M	GO:0022891	substrate-specific transmembrane transporter activity	4.66	4425	227	46	11	1.38e-05
	GO:0046873	metal ion transmembrane transporter activity	9.46	4425	61	46	6	3.26e-05
	GO:0022892	substrate-specific transporter activity	4.13	4425	256	46	11	4.27e-05
	GO:0022857	transmembrane transporter activity	3.9	4425	271	46	11	7.22e-05
	GO:0005215	transporter activity	3.47	4425	333	46	12	0.000101
	GO:0005355	glucose transmembrane transporter activity	28.86	4425	10	46	3	0.00012
	GO:0004553	hydrolase activity, hydrolyzing O-glycosyl compounds	9.25	4425	52	46	5	0.000175
	GO:0015145	monosaccharide transmembrane transporter activity	24.05	4425	12	46	3	0.000217
	GO:0015149	hexose transmembrane transporter activity	24.05	4425	12	46	3	0.000217
	GO:0016798	hydrolase activity, acting on glycosyl bonds	8.29	4425	58	46	5	0.000295
	GO:0003796	lysozyme activity	64.13	4425	3	46	2	0.000315
	GO:0008324	cation transmembrane transporter activity	4.92	4425	137	46	7	0.000456
	GO:0022838	substrate-specific channel activity	10.69	4425	36	46	4	0.000472
	GO:0015085	calcium ion transmembrane transporter activity	18.04	4425	16	46	3	0.000536
	GO:0051119	sugar transmembrane transporter activity	18.04	4425	16	46	3	0.000536
	GO:0022803	passive transmembrane transporter activity	10.13	4425	38	46	4	0.000583
	GO:0015267	channel activity	10.13	4425	38	46	4	0.000583
	GO:0015144	carbohydrate transmembrane transporter activity	16.98	4425	17	46	3	0.000646
	GO:1901476	carbohydrate transporter activity	16.98	4425	17	46	3	0.000646
	GO:0005261	cation channel activity	16.98	4425	17	46	3	0.000646
	GO:0022890	inorganic cation transmembrane transporter activity	5.3	4425	109	46	6	0.000818
N	GO:0000981	sequence-specific DNA binding RNA polymerase II transcription factor activity	24.05	4425	46	12	3	0.000217
	GO:0001077	RNA polymerase II core promoter proximal region sequence-specific DNA binding transcription factor activity involved in positive regulation of transcription	73.75	4425	10	12	2	0.0003
	GO:0001228	RNA polymerase II transcription regulatory region sequence-specific DNA binding transcription factor activity involved in positive regulation of transcription	73.75	4425	10	12	2	0.0003
	GO:0005355	glucose transmembrane transporter activity	73.75	4425	10	12	2	0.0003
	GO:0015145	monosaccharide transmembrane transporter activity	61.46	4425	12	12	2	0.000438
	GO:0015149	hexose transmembrane transporter activity	61.46	4425	12	12	2	0.000438
	GO:0000982	RNA polymerase II core promoter proximal region sequence-specific DNA binding transcription factor activity	52.68	4425	14	12	2	0.000603
	GO:0051119	sugar transmembrane transporter activity	46.09	4425	16	12	2	0.000792
	GO:0043565	sequence-specific DNA binding	15.15	4425	73	12	3	0.000852
	GO:0015144	carbohydrate transmembrane transporter activity	43.38	4425	17	12	2	0.000897
	GO:1901476	carbohydrate transporter activity	43.38	4425	17	12	2	0.000897
